# Supplementary material for: Impact of Ginkgo biloba drug interactions on bleeding risk and coagulation profiles: A comprehensive analysis
Source: PLoS One. 2025 Apr 8;20(4):e0321804. doi: 10.1371/journal.pone.0321804 (PMC11991284; doi:10.1371/journal.pone.0321804)
Supplement: S1 Data — (XLSX) [file pone.0321804.s001.xlsx]

## Sheet: 1
code	dia	symtom	bp	weigh	year	age	heigh	bmi	sex	sym_bleeding	aptt	pt	fibrinogen	unnoma_coa	Clopidogrel	Aspirin	Etoricoxib	NIFEDIPINE	Insulin	Omeprazole	Meloxicam	Celecoxib	Loxoprofen	Acenocoumarol	doac	Ticagrelor	Motilium	ddi_yn	ddi_num	criteria	ddi_seve
14002575.45029	2m:Viêm bờ mi mạn tính + Khô mắt + Mỏi điều tiết + đau thần kinh trên hố	Nhìn mờ,nhức mỏi mắt,khô mắt,ngứa cộm	110/68	58	1976	47	158	23.2335	F	0		96	4	1	0	0	0	0	0	0	0	0	0	0	0	0	0	0	0	1	1
14002756. 05/07/2023	2M:Viêm bờ mi mạn tính + Khô mắt+ lão thị	Nhìn mờ,ngứa cộm,khô mắt	113/76	65	1976	47	164	24.1672	F	1	35.8	138	4.6	1	0	0	0	0	0	0	0	0	0	0	0	0	0	0	0	1	1
14009046.45287	2M: Đục thủy tinh thể người già + khô mắt . MP: Vẩn đục dịch kính	nhìn mờ, nhìn vẩn, ngứa cộm	125/72	67	1955	68	166	24.3141	F	0	36.9	144	4.1	1	0	0	0	0	0	0	0	0	0	0	0	0	0	0	0	1	1
14011207.45242	Rối loạn tiền đình - Thoái hóa chất trắng não/ Tăng huyết áp - Đái tháo đường type 2 đang điều trị	Bệnh nhân thấy chóng mặt 02 tuần nay. Ngày nay, chóng mặt tăng lên, kèm theo đi lại mất thăng bằng, không nôn, không sốt, không yếu liệt tay chân ( Bệnh nhân đã khám và xét nghiệm máu ngày 07/11 tại bệnh viện Bạch Mai)	91/45	65	1960	63	165	23.8751	M	0		101	4.4	1	0	0	0	0	0	0	0	0	0	0	0	0	0	0	0	1	1
14014989.45000	Viêm dạ dày H.p (-) - GERD - Viêm họng mạn đợt cấp - Rối loạn thần kinh tiền đình ốc tai - Sỏi thận - Rối loạn tiểu tiện - Rối loạn Lipid máu - Thiếu máu hồng cầu to	Bệnh nhân thấy đau bụng, không ợ hơi, ợ chua, không nôn, không sốt, đại tiện bình thường,tiểu tiện nhiều lần, ù tai, chảy máu chân răng	133/72	65	1959	64	162	24.7676	M	1		100	4	1	0	0	0	0	0	0	0	0	0	0	0	0	0	0	0	1	1
14017053.44944	2M:Viêm bờ mi mạn tính + Khô mắt + Nhìn mờ / Song thị chưa rõ nguyên nhân	Nhìn mờ,nhìn hình đôi,khô mắt,nhức mỏi mắt,ngứa cộm	120/65	56	1961	62	153	23.9224	F	0	36.5	141.7	4.9	1	0	0	0	0	0	0	0	0	0	0	0	0	0	0	0	1	1
14022938.45266	2M: Viêm bờ mi mạn tính + Khô mắt . MT: vẩn đục dịch kính	nhìn mờ, nhìn vẩn, ngứa cộm	122/78	49	1956	67	154	20.6612	F	1		106	4.3	1	0	0	0	0	0	0	0	0	0	0	0	0	0	0	0	1	1
14026663.45254	Nghe kém tiếp nhận mức độ nặng tai trái trên 3 năm	ù tai trái , nghe kém tai trái , tiếng kêu trong tai 3 năm nay	107/60	65	1955	68	175	21.2245	M	0		108	4.9	1	0	0	0	0	0	0	0	0	0	0	0	0	0	0	0	1	1
14027483. 26/07/2023	Viêm ống tai ngoài 2 bên - nghe kém tiếp nhận 2 tai tần số cao mức độ nhẹ ( bệnh nhân dùng thuốc tự túc)	đau tai 2 bên, ù tai 2 bên, không rõ nghe kém, làm thuốc tai 2 bên	134/80	62	1958	65	160	24.2187	F	0		115	4.5	1	0	0	0	0	0	0	0	0	0	0	0	0	0	0	0	1	1
15002542.45270	Bệnh lý chất trắng não do nguyên nhân mạch máu - Teo não - Đau đầu - Rối loạn tiền đình - Rối loạn lipid máu ( Điều chỉnh chế độ ăn)- Thiếu máu ổn định	khoảng 2 tuần nay, bệnh nhân chóng mặt, đau đầu, rối loạn thăng bằng, đã điều trị thuốc tại nhà không đỡ, mệt mỏi, BMI: 23.11, run tay	140/73	52	1949	74	150	23.1111	F	0		101	2.5	0	0	0	0	0	0	0	0	0	0	0	0	0	0	0	0	1	1
15003807.45270	Rối loạn chức năng tiền đình - Block nhánh (P) không hoàn toàn	Cách 2 ngày, bệnh nhân có cơn chóng mặt, choáng ngã, mệt mỏi	111/59	57	1954	69	172	19.2672	M	0		92	4.2	1	0	0	0	0	0	0	0	0	0	0	0	0	0	0	0	1	1
15004315.45200	Đái tháo đường type 2 - Tăng huyết áp - Rối loạn lipid máu đang điều trị - Polyp túi mật - Phì đại tiền liệt tuyến (bệnh nhân dùng thuốc theo đơn tự túc)	Bệnh nhân toàn trạng ổn định, đến tái khám	104/80	67	1956	67	160	26.1719	M	0	36.6	136.2	4.8	1	0	0	0	0	0	0	0	0	0	0	0	0	0	0	0	1	1
15005981.45219	MT Vẩn đục dịch kính . 2M khô mắt + đục thủy tinh thể	nhìn mờ , nhìn mây , nhìn ruồi	131/71	57	1954	69	156	23.4221	F	0	36.6	136.6	4.4	1	0	0	0	0	0	0	0	0	0	0	0	0	0	0	0	1	1
15008819.45243	Tăng huyết áp - Rối loạn mỡ máu - Chóng mặt kịch phát lành tính- Rối loạn tiền đình- Nhịp tim chậm ( Đề nghị đeo holter điện tim, XN Ft4, TSH)- Xơ vữa mạch cảnh- Trĩ độ I	Đau đầu, chóng mặt, buồn nôn, rối loạn phân, mệt mỏi, ăn kém ( BN không đồng ý làm các xét nghiệm khác)	178/97	56	1972	51	149	25.2241	F	0		91	2.8	0	0	0	0	0	0	0	0	0	0	0	0	0	0	0	0	1	1
15012206.44980	2M: Viêm bờ mi mạn tính + khô mắt + đau thần kinh trên hố + nhìn mờ			52	1967	56	152	22.5069	F	0	35	139.3	4.5	1	0	0	0	0	0	0	0	0	0	0	0	0	0	0	0	1	1
15018351. 08/07/2023	2M:Viêm bờ mi mạn tính + Khô mắt+ Mỏi điều tiết.MP: Mộng góc trong tái phát độ II	đỏ mắt, cộm,khô mắt, nhức mỏi mắt,	110/70	64	1964	59	162	24.3865	F	0		93	4.1	1	0	0	0	0	0	0	0	0	0	0	0	0	0	0	0	1	1
15018846.45175	Đái tháo đường type 1 - Rối loạn tiền đình ốc tai	Bệnh nhân thấy ù tai, đến khám bệnh	97/59	34	1986	37	140	17.3469	F	0	35.8	143.6		1	0	0	0	0	1	0	0	0	0	0	0	0	0	1	1	1	1
15019689.45005	Viêm phế quản - Nhân tuyến giáp - Teo não - Rối loạn thần kinh tiền đình ốc tai - Hạ Canxi máu - Viêm gan nhẹ - Rối loạn Lipid máu ổn định/TS Cắt túi mật	Bệnh nhân thấy ho khạc đờm, đau bụng, không ợ hơi, ợ chua, không nôn, không sốt, đại tiện bình thường, chán ăn, mệt mỏi, hoa mắt , thỉnh thoảng đau đầu, xét nghiệm máu có Canxi ion máu giảm: 1.13	139/83	41	1945	78	149	18.4676	F	0	36.3	144.4	4.5	1	0	0	0	0	0	0	0	0	0	0	0	0	0	0	0	1	1
15028174.45288	Cơn đau thắt ngực ổn định - Bệnh tim thiếu máu cục bộ - Nhịp nhanh xoang - Đau đầu, chóng mặt - Rối loạn tiền đình - Thoái hóa chất trắng bán cầu đại não hai bên - Rối loạn lipid máu - Khó thở không điển hình - Giãn phế quản phổi hai bên - Kén khí nhỏ thùy dưới phổi phải - Hở van động mạch chủ nhẹ - Nhân tuyến giáp lành tính/ Tuyến giáp đã phẫu thuật - Nang tuyến vú phải - Hẹp 50% động mạch cảnh …	Bệnh nhân thấy đau ngực trái từng cơn, đau bóp nghẹt ngực, tim đập nhanh, mệt, khó thở, đau đầu, chóng mặt, huyết áp dao động, đến khám bệnh. Xq ngực pk tư tháng 11/2023: Giãn phế nang hai bên; SATG: Nhân hai thùy tuyến giáp ( TIRADS 3-4A)/ Tuyến giáp đã phẫu thuật	135/71	66	1950	73	163	24.841	F	0	39.9	146.7	8.6	1	1	0	0	0	0	1	0	0	0	0	0	0	0	1	2	1	1
15028759. 11/06/2023	Đau đầu vận mạch - Tăng men gan do thuốc - Rối loạn lipid máu ( Chỉnh chế độ ăn)	Đau đầu 1 tháng nay, đau nửa đầu phải, mệt mỏi, ăn kém, đau nhói từng cơn, không nôn, không sốt. Xét nghiệm máu: GOT/ GPT/ GGT: 127.80/231.69/271.97	122/69	64	1986	37	166	23.2254	M	0	29.4	139.7	3.2	0	0	0	0	0	0	0	0	0	0	0	0	0	0	0	0	1	1
15034764.44965	MT: Tăng nhãn áp theo dõi glocom góc đóng nguyên phát mạn tính . Mp: Bình thường			50	1985	38	151	21.9289	F	0	35.3	140.5	4.2	1	0	0	0	0	0	0	0	0	0	0	0	0	0	0	0	1	1
15037350.45002	Thoái hóa cột sống cổ chèn ép rễ thần kinh - Đau nửa đầu - Tăng men gan (đề nghị xn virus viêm gan) - Rối loạn lipid máu (Điều chỉnh chế độ ăn)	Đau nửa đầu phải 2 tháng nay, đau cổ gáy, đau nhức mắt phải ( Khám thêm CK mắt)	127/81	57	1992	31	168	20.1956	M	0		100	4	1	0	0	0	0	0	0	0	0	0	0	0	0	0	0	0	1	1
15039473.45157	2M:Glôcôm góc mở nguyên phát giai đoạn trầm trọng nhãn áp điều chỉnh với Azaga+ viêm bờ mi mạn+ khô mắt	nhức mắt, ngứa cộm, nhìn mờ	130/80	64	1959	64	167	22.9481	M	0	30.6	138.3	3.5	0	0	0	0	0	0	0	0	0	0	0	0	0	0	0	0	1	1
15041660.45214	Tăng men gan - Thiếu sắt - Giảm bạch cầu ( đề nghị khám chuyên khoa huyết học)	Bệnh nhân đau bụng tức vùng thượng vị, nhức mắt, nhìn lóa ( khám thêm mắt)	96/57	41	1982	41	150	18.2222	F	0	36.5	91.3	4.9	1	0	0	0	0	0	0	0	0	0	0	0	0	0	0	0	1	1
15046577. 15/07/2023	Cơn đau thắt ngực ổn định - Hẹp 40-60 % LAD, RCA - Tăng huyết áp - Rối loạn Lipid máu - Hở chủ nhẹ - vừa (1.5/4) - Xơ vữa động mạch thận, động mạch cảnh - Ngoại tâm thu nhĩ - Mất ngủ - K tuyến giáp đã chọc tế bào tại bệnh viện K- Thiếu máu thiếu sắt - Rối loạn đường máu lúc đói - Mất ngủ	Bệnh nhân hồi hộp, mệt	141/81	56	1942	81	155	23.3091	F	0	35.4	144		1	1	0	0	0	0	0	0	0	0	0	0	0	0	1	1	1	1
15049298.45291	Tăng huyết áp độ II - Ngoại tâm thu nhĩ - Ngoại tâm thu thất - Rối loạn lipid máu đang điều trị - Xơ vữa động mạch cảnh - Suy tuyến thượng thận nhẹ - Gan nhiễm mỡ - Sỏi túi mật - Nhân hai thùy tuyến giáp - Hạch vùng cổ - Chóng mặt - Rối loạn tiền đình - Nhiễm khuẩn tiết niệu nhẹ	Bệnh nhân thấy hồi hộp trông ngực, choáng váng, chóng mặt, rối loạn thăng bằng, tức ngực T từng cơn, đến khám. HA lần 2: 130/80 mmHg.	166/78	75	1959	64	155	31.2175	F	0		98	4	1	0	0	0	0	0	0	0	0	0	0	0	0	0	0	0	1	1
15051741.44934	Rối loạn giấc ngủ - Rối loạn lo âu ( đề nghị chụp MRI sọ não)	Mất ngủ, ù tai, mất ngủ, lo âu	112/59	74	1985	38	174	24.4418	M	0	41.2	96	3.1	1	0	0	0	0	0	0	0	0	0	0	0	0	0	0	0	1	1
15052487.45270	Đau mỏi cẳng chân (P) và ngón IV tay (T) cơ học	Đau cẳng chân (P), ngón IV tay (T), đau đầu	129/77	53	1975	48	149	23.8728	F	0		130	4.4	1	0	0	0	0	0	0	0	0	0	0	0	0	0	0	0	1	1
15053883.45196	Viêm dạ dày H.p (-) - U dưới niêm mạc thực quản - Polyp thân vị - U dưới niêm mạc thân vị - Polyp đại tràng - IBS - Trĩ nội độ I - Rối loạn Lipid máu - đường máu - Nang thùy phải tuyến giáp - Nốt giảm âm gan phải - Nốt vôi hóa tiền liệt tuyến - Đau nửa đầu	Bệnh nhân thấy đau bụng, đầy chướng bụng, rối loạn phân, đau nửa đầu, người mệt mỏi, da xạm, hoa mắt	122/63	64	1970	53	168	22.6757	M	0		105	2.5	0	0	0	0	0	0	0	0	0	0	0	0	0	0	0	0	1	1
15056162.45200	2M: Viêm bờ mi mạn + khô mắt + vẩn đục dịch kính đục dịch kính	nhìn ruồi, ngứa cộm	97/54	50	1988	35	150	22.2222	F	0	35.8	127.7	4	1	0	0	0	0	0	0	0	0	0	0	0	0	0	0	0	1	1
15057239.45287	Tăng huyết áp - Rối loạn lipid máu đang điều trị - Tăng nhẹ men gan - Xơ vữa động mạch cảnh, mạch thận	Bệnh nhân toàn trạng ổn định, đến tái khám.	113/65	67	1960	63	157	27.1816	F	0		107	3.5	0	0	0	0	0	0	0	0	0	0	0	0	0	0	0	0	1	1
15059629.45241	Đau đầu vận mạch - Rối loạn lo âu	Bệnh nhân thấy đau đầu vùng thái dương hai bên, đau nhói từng cơn, không nôn, không sốt, mệt mỏi, căng thẳng, lo âu	120/70	56	1989	34	168	19.8413	M	0	39	93	3.7	1	0	0	0	0	0	0	0	0	0	0	0	0	0	0	0	1	1
15060414.45076	2M: Viêm bờ mi mạn tính + Khô mắt + đau thần kinh trên hố + nhìn mờ	nhìn mờ , nhức mắt . ngứa cộm mắt	120/80	50	1955	68	150	22.2222	F	0	30.7	93	2.7	0	0	0	0	0	0	0	0	0	0	0	0	0	0	0	0	1	1
15060741.45168	2M:Cận thị + khô mắt	nhìn mờ, mỏi mắt	120/80	50	2002	21	155	20.8117	F	0	31.5	99	2.9	0	0	0	0	0	0	0	0	0	0	0	0	0	0	0	0	1	1
15061325.45287	Cơn đau thắt ngực ổn định - Tăng huyết áp - Bệnh động mạch chi dưới mức độ nặng - Rối loạn Lipid máu - Hở van động mạch chủ vừa - Bệnh tim thiếu máu cục bộ- Hẹp 40 % động mạch vành - Xơ vữa động mạch thận, động mạch cảnh - Hạ canxi -Suy tĩnh mạch chi dưới - Mất ngủ - Nang gan trái - Nốt tăng âm thận trái (11mm) - Hạ kali máu (3.4) - Tổn thương rễ S1 hai bên	Bệnh nhân thấy tê tức chân tay hai bên, đến tái khám	107/54	60	1947	76	155	24.974	F	0		109	7.3	1	1	0	0	1	0	0	0	0	0	0	0	0	0	1	2	1	1
15065046.45061	Viêm dạ dày H.p (-) - GERD - IBS - Trĩ nội độ I - Đau đầu vận mạch - Tăng bạch cầu ưa acid - Rối loạn Lipid máu, đường máu ổn định	Bệnh nhân thấy đau bụng thượng vị, sôi bụng, đắng miệng, đại tiện rối loạn phân lúc táo lúc lỏng, thỉnh thoảng ho, đau nửa đầu phải, đau nhiều, người mệt mỏi, chán ăn, hoa mắt	116/70	41	1968	55	151	17.9817	F	0		108	2.9	0	0	0	0	0	0	0	0	0	0	0	0	0	0	0	0	1	1
15067393.45268	Tăng huyết áp - Suy tim - Suy thận mạn giai đoạn III - Loét dạ dày - Gút - Sỏi túi mật - RL Lipid máu	Bệnh nhân toàn trạng ổn định, đến tái khám	152/77	56	1939	84	150	24.8889	F	0		109		0	0	0	0	1	0	0	0	0	0	0	0	0	0	1	1	1	1
15068446.45261	Nhồi máu não cũ - Tê 1/2 người phải - Tổn thương thần kinh giữa đoạn cổ tay phải - Nhân tuyến giáp - Khó thở không điển hình - Nhịp nhanh xoang - Rối loạn lipid máu đang điều trị - Thiếu Magie	Bệnh nhân tê yếu nửa người phải, nhịp tim nhanh, mệt, hồi hộp, choáng váng, chóng mặt, tức bụng , xét nghiệm máu có Magie máu giảm:0.76	125/80	48	1964	59	154	20.2395	F	0	36.2	144.7		1	1	0	0	0	0	0	0	0	0	0	0	0	0	1	1	1	1
15070256.45076	2M: Viêm kết mạc dị ứng cấp + Khô mắt + Nhìn mờ	ngứa mắt , nhìn mờ	110/70	50	1996	27	164	18.5901	F	0	27.7	130	4.7	1	0	0	0	0	0	0	0	0	0	0	0	0	0	0	0	1	1
15070380.45288	Tăng huyết áp - Đái tháo đường type 2 - Rối loạn mỡ máu - Tăng men gan - Suy thượng thận nhẹ - Chóng mặt - Rối loạn tiền đình - Cơn thiếu máu não thoảng qua - Khó thở không điển hình - Xơ vữa nhẹ động mạch thận	Bệnh nhân còn đau ngực, mệt , khó thở, chóng mặt, hồi hộp, đến tái khám.	145/83	72	1962	61	162	27.4348	F	0	35.4	140.4	5.5	1	1	1	0	0	0	0	0	0	0	0	0	0	0	1	2	1	1
15070918. 21/06/2023	Viêm dạ dày H.p (-) - Rối loạn thần kinh ốc tai tiền đình - Viêm ống tai ngoài trái - Rối loạn Lipid máu - Viêm gan nhẹ - Thiếu Kẽm	Bệnh nhân thấy ù tai, đỡ đau bụng, không nôn, không sốt, đại tiện bình thường, người mệt mỏi, ăn uống kém, hoa mắt	132/80	64	1961	62	157	25.9645	F	0		110	2.9	0	0	0	0	0	0	0	0	0	0	0	0	0	0	0	0	1	1
15071439.45158	Đau đầu vận mạch - Rối loạn lipid máu nhẹ (điều chỉnh chế độ ăn) - Nang nhỏ 2 thùy tuyến giáp - Hạch nhóm I-II vùng cổ 2 bên - Nốt vôi hóa gan (P) ( Bệnh nhân dùng thuốc theo đơn tự túc)	Bệnh nhân đau đầu, cảm giác mạch đập khoảng 1 tháng, buồn nôn, nôn khan, mệt mỏi	139/78	53	1977	46	152	22.9398	F	0	37.6	145.9	7.8	1	0	0	1	0	0	1	0	0	0	0	0	0	0	1	2	1	1
15072407.45268	RL tiền đình - Đau nửa đầu - Đái tháo đường type2 - Rối loạn Lipid máu - Polyp trực tràng đã cắt qua nội soi - Viêm dạ dày test HP(-)- IBS/Tăng huyết áp	đau đầu, chóng mặt, hồi hộp, đau bụng RL phân, ĐAU BỤNG tv . Nội soi đại tràng có polyp => chỉ định cắt polyp đại tràng qua nội soi .	138/72	42	1970	53	156	17.2584	F	0		103	2	0	0	0	0	0	0	0	0	0	0	0	0	0	0	0	0	1	1
15073917. 03/07/2023	Viêm dạ dày H.p (-) - GERD - Polyp tăng sản trực tràng - IBS - Trĩ nội độ I - Rối loạn tiền đình - Rối loạn Lipid máu nhẹ (Điều chỉnh chế độ ăn)	Bệnh nhân thấy đau bụng, ợ hơi, đầy chướng bụng, táo bón, đau rát hậu môn, người mệt mỏi, chán ăn, da xanh, chóng mặt, hoa mắt, buồn nôn	125/70	44	1961	62	155	18.3143	F	0		84	3.5	0	0	0	0	0	0	0	0	0	0	0	0	0	0	0	0	1	1
15078405.45200	Đau nửa đầu - Thoái hóa chất trắng não vùng trán - đỉnh 2 bên - Hội chứng tiền đình - Thoái hóa cột sống cổ	Bệnh nhân đau nửa đầu 2 bên âm ỉ nhiều tháng, chóng mặt, loạng choạng, đau mỏi cổ gáy	133/82	75	1979	44	168	26.5731	M	0	37	92.1	2.4	1	0	0	0	0	0	0	0	0	0	0	0	0	0	0	0	1	1
15079064.45174	Viêm dạ dày H.p (-) - GERD - Viêm đại tràng - Polyp đại tràng - Trĩ nội độ II - Rối loạn tiền đình - Thoái hóa chất trắng bán cầu đại não hai bên - Teo não - Viêm gan nhiễm mỡ - Sỏi thận - Polyp túi mật - Thiếu kẽm - Rối loạn Lipid máu - Tiền đái tháo đường - Tăng acid uric (Đề nghị cắt Polyp đại tràng)	Bệnh nhân thấy đau bụng, đầy chướng bụng, ợ hơi, ợ chua, rối loạn phân, ngày 3 lần, đau đầu, chóng mặt, hoa mắt, chán ăn, người mệt mỏi, BMI = 26.17. Xét nghiệm máu có men gan tăng GOT/GPT/GGT: 43/56/155 U/L	129/81	67	1951	72	160	26.1719	M	0		110	3.7	0	0	0	0	0	0	0	0	0	0	0	0	0	0	0	0	1	1
15085574. 29/06/2023	Viêm dạ dày H.p (-) - GERD - Viêm đại tràng - Trĩ nội độ II - Theo dõi Rò hậu môn - Tăng acid uric - Rối loạn Lipid máu - Hồng cầu nhỏ (Đề nghị chụp MRI vùng chậu)	Bệnh nhân thấy đau bụng, rối loạn phân, nhiều lần/ ngày, đại tiện ra máu, ợ hơi, ợ chua, đầy chướng bụng, khó nói, khó thở, mắt nhìn khó, nháy mắt nhiều, da xạm, chán ăn, mệt mỏi, BMI = 24.39. Nội soi đại tràng: Hậu môn phía 6h có tổn thương nhô cao màu hồng nhạt KT ~6mm, bề mặt có lỗ đổ, rỉ ít máu	131/83	73	1997	26	173	24.3911	M	0		120	2	0	0	0	0	0	0	0	0	0	0	0	0	0	0	0	0	1	1
15086214.45211	Viêm gan tự miễn - Rối loạn tiền đình - Thiếu kẽm	Bệnh nhân thấy mệt mỏi, chóng mặt, hoa mắt, đau đầu	124/84	54	1966	57	157	21.9076	F	0		101	2.2	0	0	0	0	0	0	0	0	0	0	0	0	0	0	0	0	1	1
15086294.45054	Viêm dạ dày H.p (-) - Gan nhiễm mỡ - Nốt vôi hóa gan - Đau đầu vận mạch - Giảm mật độ xương - Rối loạn Lipid máu - Tăng acid uric - Men gan ổn định (Điều chỉnh chế độ ăn) - Đái tháo đường type 2	Bệnh nhân thấy đau bụng thượng vị, đau 1 tuần nay, nóng rát, không ợ hơi, ợ chua, không nôn, không sốt, đại tiện bình thường, chán ăn, mệt mỏi, hoa mắt, đau đầu, béo bụng BMI = 23.94	122/73	59	1971	52	157	23.9361	F	0	35.1	138.4		1	0	0	0	0	0	0	0	0	0	0	0	0	1	1	1	1	0
15089621.45004	Ù tai nghi do vận mạch - Nghe kém tiếp nhận mức độ nhẹ 2 tai - Viêm họng amidan mạn tính (Bệnh nhân dùng thuốc theo đơn tự túc)	Ù tai 2 bên, nghe kém	120/70	55	1954	69	150	24.4444	F	0	27.5	74.3	2.5	0	0	0	0	0	0	0	0	0	0	0	0	0	0	0	0	1	1
15097152. 08/06/2023	Đái tháo đường type 2 mới phát hiện - Tăng men gan - Rối loạn lipid máu - Nốt vôi hóa và nốt giảm âm nhu mô gan - Phì đại và vôi hóa tiền liệt tuyến - MT:Phù gai thị theo dõi do viêm gai.2M: khô mắt ( Đề nghị xét nghiệm nước tiểu, chụp XQ ngực)	Bệnh nhân mờ mắt (T)	147/99	73	1967	56	165	26.8136	M	0	36.7	94.1	2.5	1	0	0	0	0	0	0	0	0	0	0	0	0	0	0	0	1	1
15099108.45264	Chóng mặt - Rối loạn tiền đình - Thoái hóa chất trắng dưới vỏ vùng trán đỉnh 2 bên - Teo não dưới vỏ vùng trán đỉnh 2 bên - Xơ vữa nặng hệ thống động mạch não - Tăng huyết áp - Đặt Stent ĐMV (2017) - Đái tháo đường type 2- Hẹp hở chủ nhẹ - Nang gan (P) - Polyp túi mật (3mm) - Gan nhiễm mỡ - Rối loạn Lipid máu đang điều trị - Xơ vữa động mạch cảnh, mạch thận - Suy thượng thận ổn định - Hạ kali máu…	Huyết áp tăng cao về chiều tối, đêm, chóng mặt, mệt	162/99	51	1939	84	150	22.6667	F	1	39.2	158.4	4.7	1	1	0	0	1	0	0	0	0	0	0	0	0	0	1	2	1	1
15107463.45257	THA- ĐTĐ 2- RLMM- Nhịp nhanh xoang- Tăng men gan- Xuất huyết não cũ	Bn dùng thuốc theo đơn thấy sức khỏe ổn định, ngày nay tái khám: tỉnh, G: 15 điểm, Tim đều, phổi RRFN rõ, bụng mềm, cơ lực 2 bên gần bằng nhau	154/88	51	1973	50	150	22.6667	F	0	19.4	87.4	2.6	0	0	0	0	0	0	0	0	0	0	0	0	0	0	0	0	1	1
15110464.45246	Viêm gan tự miễn - Rối loạn Lipid máu - Tăng acid uric - Rối loạn tiền đình	Bệnh nhân thấy đau bụng, đầy chướng bụng, ợ hơi, ợ chua, đau đầu kéo dài, đau dữ dội từng cơn, chóng mặt, buồn nôn, người mệt mỏi. Khám: tỉnh, gáy mềm, hội chứng tăng áp lực nội sọ (+), hội chứng não-màng não (+/-), không yếu liệt, rối loạn thăng bằng (-).	91/51	55	1981	42	158	22.0317	F	0		98	2.3	0	0	0	0	0	0	0	0	0	0	0	0	0	0	0	0	1	1
15113951.45168	2M: Viêm kết mạc mi dị ứng mạn + đục thủy tinh bắt đầu + khô mắt	ngứa cộm mắt, nhìn mờ	126/69	63	1956	67	160	24.6094	F	0	35.5	77.6	3.6	1	0	0	0	0	0	0	0	0	0	0	0	0	0	0	0	1	1
15113951.45205	2M: Viêm bờ mi mạn + đục thủy tinh thể + khô mắt	ngứa cộm mắt nhìn mờ	126/59	63	1956	67	160	24.6094	F	0	36.3	136.8		1	0	0	0	0	0	0	1	0	0	0	0	0	0	1	1	1	1
15116245.45284	Tăng huyết áp - RL lipid máu -Đau đầu- TD u mạch u mạch gan P	đau ngực, đau bụng, sưng đau ngón cái, đau đầu	134/78	65	1979	44	175	21.2245	M	0	32.6	107	3.7	0	0	0	0	0	0	0	0	0	0	0	0	0	0	0	0	1	1
15121823.45024	Đau nửa đầu	Đau nửa đầu (T)	101/61	49	1964	59	152	21.2084	F	0		90	4	0	0	0	0	0	0	0	0	0	0	0	0	0	0	0	0	1	1
15127342.45036	Viêm gan virus B mạn - Rối loạn Lipid máu - đường máu - Tăng acid uric - Thiếu Mg - Nang thận - Rối loạn tiền đình	Bệnh nhân thấy mệt mỏi nhiều, ăn kém, chóng mặt, da vàng, béo bụng BMI = 25.83. Xét nghiệm máu có Magie: 0.46	130/75	80	1978	45	176	25.8264	M	0	27.8	124	3	0	0	0	0	0	0	0	0	0	0	0	0	0	0	0	0	1	1
15129954.45264	Tăng huyết áp - Đái tháo đường type2 - Rối loạn Lipid máu - Tăng acid uric - Đau đầu	Bệnh nhân toàn trạng ổn định, đến tái khám	127/79	64	1962	61	169	22.4082	M	0		139	3.4	0	0	0	0	0	0	0	0	0	0	0	0	0	0	0	0	1	1
15131282.44940	Tăng huyết áp - Ngoại tâm thu nhĩ rải rác - Hẹp nhẹ van động mạch phổi - Cơn đau thắt ngực ổn định - TD Hẹp động mạch vành - Rối loạn lipid máu - Sỏi thận - TD Đái tháo đường - Rối loạn giấc ngủ - Đau đầu	Bệnh nhân còn mất ngủ, đỡ đau đầu chóng mặt, không đau ngực	132/83	52	1964	59	162	19.8141	M	0	40.1	145.9	4.1	1	0	1	0	0	0	1	0	0	0	0	0	0	0	1	2	1	1
15131282.44969	Tăng huyết áp - Ngoại tâm thu nhĩ rải rác - Hẹp nhẹ van động mạch phổi - Cơn đau thắt ngực ổn định - TD Hẹp động mạch vành - Rối loạn lipid máu - Sỏi thận - Đường máu ổn định - Rối loạn giấc ngủ -	bệnh nhân đỡ đau đầu	147/86	52	1964	59	162	19.8141	M	0	35.9	139.6		1	0	1	0	0	0	0	0	0	0	0	0	0	0	1	1	1	1
15131881.45279	Tăng huyết áp - Cơn đau thắt ngực ổn định - Stent động mạch vành LAD (12/2023) - Chóng mặt - Rối loạn tiền đình - Rối loạn mỡ máu - Nốt vôi hóa gan phải - Cặn thận phải - Xơ vữa động mạch thận - Ngoại tâm thu thất nhiều trong lúc làm siêu âm - Hẹp chủ nhẹ - Hở chủ nhẹ - Tăng Troponin I không đặc hiệu	Bênh nhân nhịp chậm, chóng mặt	127/68	51	1949	74	150	22.6667	F	0	35	105	3.3	1	0	1	0	0	0	0	0	0	0	0	0	1	0	1	2	1	1
16001330.44978	2M: Theo dõi ngộ độc thần kinh thị giác do rượu + Khô mắt		114/73	55	1967	56	159	21.7555	M	0	36.1	89.4	2.1	1	0	0	0	0	0	0	0	0	0	0	0	0	0	0	0	1	1
16002685.44935	Tăng huyết áp - Viêm gan nhiễm mỡ - Sỏi và Polyp túi mật - Nang thận - Rối loạn Lipid máu - Đau đầu vận mạch / K đại tràng Sigma đã phẫu thuật (Đề nghị nội soi đại tràng)	Bệnh nhân thấy đau đầu không thường xuyên, đau bụng âm ỉ, người mệt mỏi, chán ăn, hoa mắt	147/91	70	1955	68	153	29.903	F	0		105	3.7	0	0	0	0	0	0	0	0	0	0	0	0	0	0	0	0	1	1
16005180. 21/07/2023	Hội chứng ruột kích thích - Trĩ nội độ I - Polyp xoang hàm phải - Viêm xoang sàng trước phải - Đau đầu vận mạch - Rối loạn giấc ngủ	Bệnh nhân thấy đau bụng hạ vị, đại tiện phân lỏng, ngày 3 lần, mất ngủ, ngủ không sâu giấc, chóng mặt, da xanh nhợt, mệt nhiều, đau đầu	106/70	38	1996	27	147	17.5853	F	0		105	3.7	0	0	0	0	0	0	0	0	0	0	0	0	0	0	0	0	1	1
16005989.45266	Tăng huyết áp - Nhịp nhanh cơn - Rối loạn Lipid máu - Teo não - Suy van tĩnh mạch chi dưới - Xơ vữa động mạch thận, mạch cảnh - Nhân tuyến giáp - Sỏi đường mật trong gan (P) - Chóng mặt - Rối loạn tiền đình	Bệnh nhân toàn trạng ổn định, đến tái khám.	124/65	53	1953	70	150	23.5556	F	0		120		0	0	0	0	1	0	0	0	0	0	0	0	0	0	1	1	1	1
16008367.45043	2M:MỎi điều tiết+ khô mắt+ viêm kết mạc dị ứng mạn+ đau thần kinh trên hố	nhìn mờ, mỏi mắt,ngứa ,nhức mắt	120/80	55	1989	34	168	19.487	F	0	36.1	100.2	3.5	1	0	0	0	0	0	0	0	0	0	0	0	0	0	0	0	1	1
16015997.45157	Đau đầu vận mạch - Viêm xoang sàng 2 bên và xoang trán 2 bên ( Bệnh nhân dùng thuốc theo đơn tự túc)	Bệnh nhân đau nửa đầu trái vài năm, đau âm ỉ, ngủ không sâu giấc	112/63	64	1982	41	167	22.9481	M	0		119	2.6	0	0	0	0	0	0	0	0	0	0	0	0	0	0	0	0	1	1
16017838. 29/07/2023	Chóng mặt - Hội chứng tiền đình - Viêm họng thanh quản mạn tính - Viêm amydan quá phát - Tăng men gan / Đái tháo đường type 2 đang điều trị	Bệnh nhân chóng mặt, hoa mắt từng cơn, mỗi cơn kéo dài khoảng 5ph, nặng đầu, không nôn, không sốt	130/77	67	1975	48	169	23.4586	M	0	36.5	119.2	3.4	1	0	0	0	0	0	0	0	0	0	0	0	0	0	0	0	1	1
16021286.45211	Viêm dạ dày H.p (+) - GERD - IBS - Túi thừa đại tràng - Trĩ nội độ I - Đau đầu vận mạch - Gan nhiễm mỡ độ I - Rối loạn Lipid máu - đường máu - Thiếu kẽm/ Tăng huyết áp đang điều trị	Bệnh nhân thấy đau bụng thượng vị - hạ vị, đau từng cơn, nuốt vướng nghẹn, trào ngược, tức ngực, không ợ hơi chua, đau dọc xương ức, rối loạn phân, đau đầu kéo dài, điều trị nhiều đợt không đỡ, chóng mặt, buồn nôn, ù tai, da xanh, mệt mỏi, BMI = 23.11. Khám: tỉnh, gáy mềm, hội chứng tăng áp lực nội sọ (+), hội chứng não - màng não (+/-), không yếu liệt.	162/104	52	1952	71	150	23.1111	F	0		105	3	0	0	0	0	0	0	0	0	0	0	0	0	0	0	0	0	1	1
16021955.45034	Viêm dạ dày H.p (+) - GERD - Nấm thực quản - IBS - Trĩ nội độ I - Nhân và nang tuyến giáp - Đau đầu vận mạch - Thoái hóa cột sống thắt lưng - Rối loạn Lipid máu - Tăng acid uric (Điều chỉnh chế độ ăn)	Bệnh nhân thấy đau bụng thượng vị - hố chậu 2 bên, đau họng, không ợ hơi, ợ chua, ho, đại tiện rối loạn phân, đau đầu, đau lưng, người mệt mỏi, chán ăn, hoa mắt, béo bụng BMI = 25.63	138/86	60	1983	40	153	25.6312	F	0		125	2.8	0	0	0	0	0	0	0	0	0	0	0	0	0	0	0	0	1	1
16022164.44999	MP: Glôcôm góc mở nhãn áp điều chỉnh với thuốc Azopt + đục dịch kính. 2M: IOL + khô mắt	nhìn mờ, khô mắt, nhức mắt	130/80	75	1959	64	175	24.4898	M	0	35.6	111.7	2.3	1	0	0	0	0	0	0	0	0	0	0	0	0	0	0	0	1	1
16026122. 01/07/2023	Nhịp nhanh xoang - TD Cơn nhịp nhanh kịch phát trên thất - Nang gan phải - Tăng men gan - Rối loạn Lipid máu nhẹ (chế độ ăn) - Rối loạn tuần hoàn não	nhịp tim nhanh, hụt hơi, nghẹn cổ , mệt mỏi, da sạm , lo lắng, BMI: 23.24 (Bệnh nhân khai không có thai)	129/87	53	1980	43	151	23.2446	F	0		93	2.5	0	0	0	0	0	0	0	0	0	0	0	0	0	0	0	0	1	1
16027787.45221	Đau đầu - Rối loạn giấc ngủ - Tăn men gan / Tăng huyết áp - Đái tháo đường type 2 - Bệnh tim thiếu máu cục bộ - Rối loạn lipid máu	Bệnh nhân mất ngủ, cảm giác nặng đầu, mệt mỏi . XN máu: G: 17.48, HbA1c: 14 % ( khám thêm Ck nội tiết)	132/62	59	1962	61	155	24.5578	F	0	35.3	138.2		1	0	0	0	0	1	0	0	0	0	0	0	0	0	1	1	1	1
16035460.45185	Nghe kém tiếp nhận 2 tai	ù tai , giảm nghe tai trái , có tiếng kêu trong tai	164/95	56	1951	72	155	23.3091	M	0	35.2	115.4	3.5	1	0	0	0	0	0	0	0	0	0	0	0	0	0	0	0	1	1
16039777.44945	Đái tháo đường type 2 - Tăng huyết áp - Bệnh tim thiếu máu cục bộ - Rối loạn lipid máu - Gan nhiễm mỡ - Thiểu năng tuần hoàn não	Bệnh nhân thỉnh thoảng đau đầu, chóng mặt	108/59	56	1948	75	153	23.9224	F	0	30.9	100	3.6	1	0	0	0	0	1	0	0	0	0	0	0	0	0	1	1	1	1
16052295.45265	Bệnh lý chất trắng não do nguyên nhân mạch máu - Xơ vữa động mạch cảnh - Đau nửa đầu - Rối loạn giấc ngủ - Chóng mặt tái phát-Hội chứng tiền đình (đề nghị khám thêm CK tai mũi họng) - Polyp túi mật - Rối loạn lipid máu (Điều chỉnh chế độ ăn)- Đường máu ổn định - Nang thận trái - Thoái hóa cột sống cổ có chèn ép thần kinh - Hở van ba lá nhẹ	Bệnh nhân đau đầu vùng chẩm gáy từng đợt nhiều năm, khoảng 1 tháng nay đau tăng, chóng mặt không sốt	134/75	68	1974	49	172	22.9854	M	0	32.4	93	2.4	0	0	0	0	0	0	0	1	0	0	0	0	0	0	1	1	1	1
16061836.45232	Nhồi máu cơ tim cấp đã can thiệp đặt 02 stent LCx (07/2022) - Stent động mạch vành cũ - Cơn đau thắt ngực ổn định - Rối loạn Lipid máu đang điều trị - Suy tĩnh mạch đùi 2 bên - Viêm dạ dày - Gan nhiễm mỡ - Tiền đái tháo đường - Thoái hóa chất trắng bán cầu đại não 2 bên - Teo não dưới vỏ (Bệnh nhân dùng thuốc theo đơn tự túc)	Bệnh nhân mệt, chóng mặt, mắt nhìn mờ (khám thêm CK mắt)	137/71	75	1953	70	165	27.5482	M	0	32.2	100	4.3	1	1	1	0	0	0	0	0	0	0	0	0	0	0	1	2	1	1
16066724.45285	Nhồi máu não (09/2023) - Đái tháo đường type 2 - Tăng huyết áp - Rối loạn mỡ máu - Suy thận mạn - Tăng men gan Tăng acid uric ổn định	Bệnh nhân toàn trạng ổn định, đến tái khám	127/71	55	1962	61	162	20.9572	F	0	33.7	118	3.7	1	0	1	0	0	0	1	0	0	0	0	0	0	0	1	2	1	1
16067813.45206	Viêm dạ dày H.p (-) - Rối loạn Lipid máu - Thiếu kẽm - Nang thận - Cặn thận - Đau đầu vận mạch - Một vài ổ thoái hóa chất trắng dưới vỏ vùng trán - đỉnh hai bên / Đái tháo đường type 2 đang điều trị	Bệnh nhân thấy đau bụng, đầy chướng bụng, không ợ hơi chua, đau đầu kéo dài, điều trị nhiều đợt không đỡ, chóng mặt, hoa mắt, chán ăn, đợt này đau đầu dữ dội, đau từng cơn, rối loạn thăng bằng. Khám: Gáy mềm, không liệt, Dấu hiệu não, màng não (-), Rối loạn thăng bằng (+/-). Xét nghiệm máu có Cholesterol: 5.33 mmol/l, Triglycerid: 1.25 mmol/l	102/55	44	1962	61	155	18.3143	F	0		109	2.3	0	0	0	0	0	0	0	0	0	0	0	0	0	0	0	0	1	1
16073938.45145	Viêm dạ dày H.p (-) - IBS - Trĩ nội độ I - Nang thận trái - Viêm gan - Rối loạn Lipid máu - Tăng acid uric - Rối loạn tiền đình	Bệnh nhân thấy đau bụng, ợ hơi, ợ chua, rối loạn phân, ngày 2 lần, chóng mặt, hoa mắt, ù tai, người mệt mỏi. Xét nghiệm máu có men gan tăng GOT/GPT/GGT: 34/25/43 U/L	97/56	48	1964	59	150	21.3333	F	0		95	2.3	0	0	0	0	0	0	0	0	0	0	0	0	0	0	0	0	1	1
16080375.44991	Viêm dạ dày H.p (-) - GERD - Đau đầu vận mạch - Rối loạn tiền đình - Theo dõi Thoát vị đĩa đệm cột sống có chèn ép rễ thần kinh - Rối loạn Lipid máu - Hạ Canxi máu - Đái tháo đường type 2 - Tăng huyết áp	Bệnh nhân thấy đau đầu, chóng mặt, đau lưng, tê chân, người mệt mỏi, chán ăn, hoa mắt, đau bụng âm ỉ, đại tiện bình thường , xét nghiệm máu có Canxi ion máu giảm: 1.15	138/83	57	1954	69	165	20.9366	F	0		103	3.4	0	0	0	0	0	0	0	0	0	0	0	0	0	0	0	0	1	1
16081477.45241	Đau đầu vận mạch - Thoái hóa chất trắng não - Tăng đường máu - Tăng men gan - Rối loạn lipid máu	Bệnh nhân thấy đau đầu vùng đỉnh hai tháng nay. Gần đây bệnh nhân đau đầu tăng lên, kèm theo nhức hốc mắt (T), mệt mỏi ( Bệnh nhân thấy đã khám mắt ngày 18/10)	140/80	52	1961	62	150	23.1111	F	0	31.5	122	3.2	1	0	0	0	0	0	0	0	0	0	0	0	0	0	0	0	1	1
16084008. 12/06/2023	Viêm hồi tràng - Trĩ nội độ I - Viêm dạ dày H.p (+) - Gan nhiễm mỡ độ I - Đau đầu vận mạch	Bệnh nhân thấy đại tiện phân lỏng, nhiều lần/ ngày, không đau bụng, đau đầu	118/68	73	1989	34	170	25.2595	M	0		116	3.9	0	0	0	0	0	0	0	0	0	0	0	0	0	0	0	0	1	1
16085493. 21/07/2023	2M: Glôcôm thứ phát + Khô mắt	nhìn mờ , nhức mắt	107/69	65	1965	58	153	27.7671	F	0		95	2	0	0	0	0	0	0	0	0	0	0	0	0	0	0	0	0	1	1
16088298. 03/06/2023	Tăng huyết áp - Hẹp van động mạch chủ nhẹ - Cơn nhịp nhanh đã điều trị RF - Xơ vữa động mạch cảnh - RL dung nạp đường - Rối loạn Lipid máu - Suy thận - Chóng mặt	Bệnh nhân choáng váng, không đau ngực	108/52	42	1937	86	146	19.7035	F	0		114	3.1	0	0	0	0	0	0	0	0	0	0	0	0	0	0	0	0	1	1
16088298.45234	Tăng huyết áp - Hẹp van động mạch chủ nhẹ - Cơn nhịp nhanh đã điều trị RF - Xơ vữa động mạch cảnh - Rối loạn dung nạp đường - Rối loạn Lipid máu - Tăng men gan nhẹ - Suy thận - Chóng mặt	Bệnh nhân chóng mặt	146/68	42	1937	86	146	19.7035	F	0		114	2.4	0	0	0	0	0	0	0	0	0	0	0	0	0	0	0	0	1	1
16088298.45264	Tăng huyết áp - Hẹp van động mạch chủ nhẹ - Cơn nhịp nhanh đã điều trị RF - Xơ vữa động mạch cảnh - Rối loạn Lipid máu -- Suy thận - Chóng mặt - RL tiền đình	chóng mặt, hồi hộp, HA cao	168/87	42	1937	86	146	19.7035	F	0		114	3.7	0	0	0	0	0	0	0	0	0	0	0	0	0	0	0	0	1	1
16093003. 03/07/2023	Viêm dạ dày H.p (+) - GERD - IBS - Thiếu kẽm - Rối loạn Lipid máu - Rối loạn tiền đình	Bệnh nhân thấy đau bụng thượng vị, ợ hơi, ợ chua, cảm giác cồn cào, buồn nôn, táo bón, hoa mắt, chóng mặt	125/80	56	1987	36	163	21.0772	F	0		93	3.4	0	0	0	0	0	0	0	0	0	0	0	0	0	0	0	0	1	1
16095419. 05/07/2023	Tăng huyết áp - Suy tim - Rung nhĩ nhanh đang điều trị kháng Vitamin K - Suy thận (Mức lọc cầu thận 25ml/phút) - Suy van tĩnh mạch chi dưới - Hạ Natri máu nhẹ - Thiếu kẽm - Hẹp nhẹ động mạch cảnh, động mạch thận - Chóng mặt/ Dị ứng Rosuvastatin	Bệnh nhân mệt, mẩn ngứa , chóng mặt, đau đầu, tức ngực, nhìn kém (khám thêm CK mắT)	154/86	55	1937	86	152	23.8054	F	0	53.5	22	3	1	0	0	0	0	0	0	0	0	0	1	0	0	0	1	1	1	1
16095646.45166	2M: Rối loạn điều tiết + khô mắt + đau thần kinh trên hố	kệnh cộm mắt, nhức mắt	104/59	52	1984	39	158	20.83	F	0		95	3.5	0	0	0	0	0	0	0	0	0	0	0	0	0	0	0	0	1	1
16100308.44968	Đau đầu, chóng mặt - Rối loạn tiền đình - Rối loạn giấc ngủ - Rối loạn Lipid máu - Gan nhiễm mỡ độ I - Nhân thùy phải tuyến giáp - Huyết áp dao động - Nhịp nhanh cơn - Hở van hai lá nhẹ - Hở chủ nhẹ	bệnh nhân đau đầu, chóng mặt, choáng váng, tim đập nhanh, mất ngủ, lo lắng, tiểu nhiều, tức bụng, huyết áp dao động, bệnh nhân không dùng thuốc huyết áp vài tháng nay , đo huyết áp lần 2: 120/808 mmHg	124/76	62	1965	58	161	23.9188	F	0		107	3.3	0	0	0	0	0	0	0	0	0	0	0	0	0	0	0	0	1	1
16100308.44998	Đau đầu, chóng mặt - Rối loạn tiền đình - Rối loạn giấc ngủ - Rối loạn Lipid máu - Gan nhiễm mỡ độ I - Nhân thùy phải tuyến giáp - Huyết áp dao động - Nhịp nhanh cơn - Hở van hai lá nhẹ - Hở chủ nhẹ	Bệnh nhân ngủ được, đỡ đau đầu, chóng mặt, lo âu, bồn chồn	125/77	62	1965	58	161	23.9188	F	0		107	3.9	0	0	0	0	0	0	0	0	0	0	0	0	0	0	0	0	1	1
16100308.45028	Rối loạn Lipid máu - Chóng mặt - Rối loạn tiền đình	Bệnh nhân đỡ chóng mặt, tái khám định kỳ	110/63	62	1965	58	161	23.9188	F	0		107	3.7	0	0	0	0	0	0	0	0	0	0	0	0	0	0	0	0	1	1
16101550. 19/06/2023	Đau đầu - Alpha Thalassemia - Rối loạn Lipid máu ổn định	Bệnh nhân chóng mặt, đau đầu	125/72	60	1978	45	157	24.3418	F	0		110	2.9	0	0	0	0	0	0	0	0	0	0	0	0	0	0	0	0	1	1
16112769.45161	Viêm teo dạ dày H.p (-) - GERD - Tăng huyết áp - Rối loạn Lipid máu - Tiền đái tháo đường - Tăng acid uric - Ổ nhồi máu não cũ đầu nhân đuôi trái - U xương xoang sàng (osteoma) - Gan nhiễm mỡ độ II - Sỏi túi mật (Đề nghị nội soi đại tràng)	Bệnh nhân thấy đau bụng, ợ hơi, ợ chua, rối loạn phân, ngày 2 lần, đau đầu kéo dài, chóng mặt, chán ăn, da xanh, BMI = 27.27. Huyết áp lần 2 là 165/90 mmHg	162/97	63	1953	70	152	27.268	F	0		99	2.9	0	0	0	0	0	0	0	0	0	0	0	0	0	0	0	0	1	1
16115339.44983	Ù tai (T) - Nang trần vòm (Đề nghị kiểm tra định kỳ 3-6 tháng) (Bệnh nhân dùng thuốc theo đơn tự túc)	Ù tai (T)	129/80	55	1958	65	164	20.4491	F	0		109	2	0	0	0	0	0	0	0	0	0	0	0	0	0	0	0	0	1	1
16127518. 11/06/2023	Đau đầu vận mạch - Thoái hóa chất trắng vùng trán đỉnh - Hội chứng ống cổ tay	Đau đầu 1 tháng nay, đau nửa đầu vùng trán, vùng cổ gáy, đau âm ỉ từng cơn, không nôn, không sốt, Đau tê cứng bàn tay, nhức mắt	106/60	55	1967	56	155	22.8928	F	0	35.2	143.6		1	0	0	0	0	0	0	0	1	0	0	0	0	0	1	1	1	1
16128026.45068	2M Viêm bờ mi mạn + mỏi điều tiết + đau thần kinh trên hố + khô mắt	cộm ngứa , nhức mỏi mắt	120/66	51	1962	61	157	20.6905	F	0		86	2.8	0	0	0	0	0	0	0	0	0	0	0	0	0	0	0	0	1	1
16132933.44970	Viêm dạ dày H.p (-) - GERD độ B - IBS - Rối loạn tiền đình - Xơ vữa nhẹ động mạch cảnh	Bệnh nhân thấy đau bụng thượng vị, trào ngược, ợ hơi, ợ chua, đại tiện phân nát, ngày 2 lần, người mệt mỏi, chán ăn, hoa mắt, đau đầu, chóng mặt	135/70	60	1959	64	157	24.3418	F	0		125	3.6	0	0	0	0	0	0	0	0	0	0	0	0	0	0	0	0	1	1
16136426.44940	Viêm mũi vận mạch - Ù tai hai bên do tắc vòi - Rò luân nhĩ hai bên.	Ù tai 2 bên 01 tháng nay (T>P), nghe kém, đau họng, ngạt mũi, chảy dịch mũi	105/64	60	1993	30	163	22.5827	M	0	35	144.7		1	0	0	0	0	0	1	0	0	0	0	0	0	0	1	1	1	0
16136923.45269	Ù tai phải - Nghe kém tiếp nhận mức độ nhẹ 2 tai - Nang bã đậu amydan bên phải - Viêm họng đợt cấp - GERD	Ù tai phải khoảng 10 năm nay, nghe kém, đau rát họng, khàn tiếng, cảm giác trào ngược, không chảy nước tai, không sốt	120/70	39	1966	57	155	16.2331	F	0		99	3.6	0	0	0	0	0	0	0	0	0	0	0	0	0	0	0	0	1	1
16144722. 20/07/2023	Viêm dạ dày H.p (-) - Polyp đại tràng - IBS - Trĩ nội độ I - Rối loạn Lipid máu - Gan nhiễm mỡ độ I - Rối loạn tiền đình (Đề nghị cắt Polyp đại tràng)	Bệnh nhân thấy đau bụng, rối loạn phân, cảm giác đi không hết phân, ợ hơi, ợ chua, da xạm, chóng mặt, hoa mắt, buồn nôn, ăn kém, BMI = 25.48	127/68	62	1955	68	156	25.4767	F	0		114	4	0	0	0	0	0	0	0	0	0	0	0	0	0	0	0	0	1	1
17003880.45276	Đau đầu - Chóng mặt - Đau vùng cổ gáy - Hồng cầu nhỏ - Polyp túi mật - Sỏi thận	đau đầu, đau cổ vai gáy 1 tuần nay, chuếnh choáng nhẹ, ngủ được, không sốt, (Bệnh nhân khai không có thai hay cho con bú)	108/65	47	1993	30	156	19.313	F	0		93		0	0	0	0	0	0	0	0	1	0	0	0	0	0	1	1	1	1
17004722.45246	MT: Đục thủy tinh thể ./ MP đục dịch kính + IOL . 2M khô mắt	cộm ngứa mắt, nhìn vẩn , nhìn mờ	121/73	47	1951	72	145	22.3543	F	0		113		0	1	0	0	0	0	0	0	0	0	0	0	0	0	1	1	1	1
17005259. 30/07/2023	2M: Viêm bờ mi mạn tính + khô mắt + Đục thủy tinh thể bắt đầu + vẩn đục dịch kính + thoái hóa hoàng điểm	ngứa cộm , nhìn ruồi	142/74	47	1959	64	155	19.563	F	0	30.2	137	3.6	0	0	0	0	0	0	0	0	0	0	0	0	0	0	0	0	1	1
17008751.44995	2M:Viêm bờ mi +Khô mắt.MP: vẩn đục dịch kính		166/111	60	1961	62	156	24.6548	F	0	32.2	98	4.3	1	0	0	0	0	0	0	0	0	0	0	0	0	0	0	0	1	1
17010020.44964	2M:Viêm bờ mi mạn+ khô mắt+ nhìn mờ+ đau thần kinh trên hố	cộm ngứa, lèm nhèm,nhìn mờ, nhức mắt		46	1970	53	149	20.7198	F	0	37.5	148.9	4.8	1	0	0	1	0	0	1	0	0	0	0	0	0	0	1	2	1	1
17010292.45272	Chóng mặt - Rối loạn tiền đình Thoái hóa chất trắng dưới vỏ vùng trán đỉnh 2 bên - Cơn đau thắt ngực ổn định - Hẹp nhẹ 30%LAD2 - Tăng huyết áp - Stent LAD (9/2022) - Tăng acid Uric máu ổn định - Rối loạn Lipid máu đang điều trị - Tăng men gan - Sỏi túi mật - Gan nhiễm mỡ - Xơ vữa động mạch cảnh, mạch máu các tạng ổ bụng	Bệnh nhân toàn trạng ổn định, đến tái khám.	128/62	53	1961	62	150	23.5556	F	0		114		0	1	0	0	0	0	0	0	0	0	0	0	0	0	1	1	1	1
17012406.45157	Đau đầu vận mạch - Viêm xoang hàm và xoang sàng 2 bên ( Bệnh nhân dùng thuốc theo đơn tự túc)	Đau nửa đầu trái, cảm giác mạch đập	115/71	50	1976	47	150	22.2222	F	0		103	3.3	0	0	0	0	0	0	0	0	0	0	0	0	0	0	0	0	1	1
17019302. 23/06/2023	2M:Glôcôm góc mở giai đoạn tiến triển CD=7-8/10 + Đục thể thủy tinh bắt đầu + Khô mắt	Nhìn mờ,nhức mỏi mắt,khô mắt	110/70	54	1944	79	158	21.6311	F	0	33.4	113	4.7	1	0	0	0	0	0	0	0	0	0	0	0	0	0	0	0	1	1
17022729. 12/06/2023	Viêm dạ dày H.p (+) - GERD - Polyp đại tràng ngang - Túi thừa manh tràng - IBS - Trĩ hỗn hợp - Rối loạn tiền đình - Xơ vữa nhẹ hệ động mạch cảnh - Rối loạn Lipid máu - Thiếu kẽm - Nang thận (Bệnh nhân không đồng ý cắt Polyp đại tràng - Tư vấn phẫu thuật trĩ)	Bệnh nhân thấy đau bụng thượng vị - hố chậu trái, đau đầu, chóng mặt, trào ngược, đắng miệng, ợ hơi, ợ chua, rối loạn phân, da xanh, mệt mỏi	120/66	55	1955	68	155	22.8928	F	0		107	2.1	0	0	0	0	0	0	0	0	0	0	0	0	0	0	0	0	1	1
17029877.45185	Viêm họng - GERD - Loét trợt vùng gốc lưỡi bên trái - Gai vách ngăn mũi trái (Bệnh nhân dùng thuốc theo đơn tự túc)	Nuốt vướng, đau họng, ợ hơi, ợ chua, không ho, đã điều trị thuốc kháng sinh, mắt nhìn kém	106/52	51	1987	36	160	19.9219	F	0	39.9	96	3.9	1	0	0	0	0	0	0	0	0	0	0	0	0	0	0	0	1	1
17030932. 01/07/2023	Đái tháo đường type 2 - Tăng huyết áp - Rối loạn lipid máu đang điều trị - Nang thận - Phì đại tiền liệt tuyến - Suy thượng thận ( Bệnh nhân dùng thuốc theo đơn tự túc)	Bệnh nhân thấy Mệt mỏi, chóng mặt	124/71	62	1949	74	168	21.9671	M	0		94		0	0	0	0	0	1	0	0	0	0	0	0	0	0	1	1	1	1
17035461.45206	Viêm họng đợt cấp - Ù tai	Bệnh nhân hay ho từng đợt, ngứa họng 4 ngày nay, ù tai, ngứa tai 2 bên, không đau ngực, không sốt.	86/47	40	1962	61	154	16.8663	F	0	35.8	135.4		1	0	0	0	0	0	1	0	0	0	0	0	0	0	1	1	1	0
17042159.44998	2M:Viêm bờ mi mạn+ khô mắt.MP: vẩn đục dịch kính	sưng mi, ngứa cộm,nhìn mờ	137/74	56	1962	61	155	23.3091	F	0		109	3.2	0	0	0	0	0	0	0	0	0	0	0	0	0	0	0	0	1	1
17048109.45157	Tăng huyết áp - Rối loạn lipid máu - Hẹp 50% động mạch cảnh	Bệnh nhân thấy mệt mỏi. huyết áp lần 2: 160/90mmHg	147/88	54	1955	68	154	22.7694	F	0	35.2	144.1		1	1	0	0	0	0	0	0	0	0	0	0	0	0	1	1	1	1
17051654.45283	Ù tai, nghe kém tiếp nhận (mức độ nhẹ) do tiếp xúc tiếng ồn kéo dài - Viêm họng Amydal ( Bệnh nhân dùng thuốc theo đơn tự túc)	Bệnh nhân nghe kém kéo dài, có tiếng ve kêu, ù tai	110/70	72	1974	49	166	26.1286	M	0		118	3.7	0	0	0	0	0	0	0	0	0	0	0	0	0	0	0	0	1	1
17053761.45028	2M: Viêm bờ mi mạn tính + mỏi điều tiết + khô mắt + đau thần kinh trên hố	khô mắt, chảy nước mắt, ngứa cộm mắt	120/80	56	1970	53	156	23.0112	F	0		106	4	0	0	0	0	0	0	0	0	0	0	0	0	0	0	0	0	1	1
17055580.45148	2M Nhức mắt do đau thần kinh trên hố tiến triển ít + viêm bờ mi mạn + khô mắt + mỏi điều tiết ( bệnh nhân còn thuốc )	cộm ngứa , nhức mắt đau đầu , mỏi mắt	105/64	71	1981	42	170	24.5675	M	0		113	3.8	0	0	0	0	0	0	0	0	0	0	0	0	0	0	0	0	1	1
17059766.45029	Viêm gan B mạn tái phát - Nốt trong gan theo dõi U máu - Đau đầu vận mạch - Rối loạn Lipid máu - Thiếu Kẽm - Tăng bạch cầu ưa acid	Bệnh nhân thấy mệt mỏi, đau đầu, chóng mặt, da vàng, đau bụng âm ỉ hạ sườn phải, ăn uống kém, đại tiện bình thường, Xét nghiệm máu có Cholesterol: 6.24	123/74	52	1981	42	155	21.6441	F	0		101	3.6	0	0	0	0	0	0	0	0	0	0	0	0	0	0	0	0	1	1
17072285.45279	Viêm dạ dày H.p (+) - GERD - Nhú thực quản (Sinh thiết hết) - Viêm hồi tràng - Polyp tăng sản đại trực tràng - Trĩ hỗn hợp - Một vài ổ thoái hóa chất trắng dưới vỏ vùng trán, đỉnh hai bên - Teo não dưới vỏ vùng trán, đỉnh hai bên - Đau đầu vận mạch - Viêm mũi xoang dị ứng - Nang tuyến vú phải - Nang hai thùy tuyến giáp - Rối loạn Lipid máu - đường máu	Bệnh nhân thấy đau rát họng, nuốt vướng nghẹn, ho, đại tiện phân nát ngày 2-3 lần, đau bụng, đầy chướng bụng, tê bì chân tay, đau đầu, mất ngủ, người mệt mỏi, chán ăn	140/83	58	1968	55	158	23.2335	F	0		100	2.1	0	0	0	0	0	0	0	0	0	0	0	0	0	0	0	0	1	1
17073935.45288	Viêm dạ dày H.p (-) - GERD - Polyp đại trực tràng - Cắt polyp đại trực tràng - IBS - Trĩ nội độ I - Nứt kẽ hậu môn - Viêm họng thanh quản cấp - Đau đầu vận mạch - Viêm đa xoang - Rối loạn Lipid máu - Thiếu sắt, canxi (Đề nghị nhập viện nhưng bệnh nhân không đồng ý)	Bệnh nhân thấy đau bụng, sôi bụng, rối loạn phân, đau đầu, đau dữ dội từng cơn, chóng mặt, buồn nôn, ho khạc đờm, chảy dịch mũi, ở nhà sốt không rõ nhiệt độ, ợ hơi, ợ chua, mệt mỏi, da xanh, BMI = 23.53. Khám: tỉnh, gáy mềm, không liệt, hôi chứng tăng áp lực nội sọ (+/-), hội chứng não - màng não (+/-) . Nội soi đại tràng có polyp đại tràng => Chỉ định cắt polyp qua nội soi. Nội soi họng có Viêm …	119/66	68	1965	58	170	23.5294	M	0		101	3.6	0	0	0	0	0	0	0	0	0	0	0	0	0	0	0	0	1	1
17074717.44935	2M:Viêm dịch kính +khô mắt+ đau thần kinh trên hố	nhìn mờ, vẩn, lóa,nhức mắt	139/73	65	1955	68	165	23.8751	M	0	30.1	104	3.7	1	0	0	0	0	0	0	0	0	0	0	0	0	0	0	0	1	1
17076896.45060	Đau đầu vận mạch - Rối loạn giấc ngủ - Viêm đa xoang - Thoái hóa cột sống cổ	Đau đầu, mất ngủ vài tháng nay, đau vùng chẩm gáy, gần đây buồn nôn, không nôn, không đau bụng, BMI: 23,44	126/72	60	1971	52	160	23.4375	M	0	36	140.6		1	0	0	0	0	0	0	1	0	0	0	0	0	0	1	1	1	1
17087435.45009	Viêm dạ dày H.p (-) - GERD - Viêm hồi tràng (Đã sinh thiết) - Trĩ nội độ I - Gan nhiễm mỡ - Nang Naboth cổ tử cung - Đau đầu vận mạch - Rối loạn giấc ngủ - Rối loạn Lipid máu - Hạ Canxi máu - Thiếu Kẽm	Bệnh nhân thấy đau đầu, mất ngủ, đắng miệng, đau bụng, ợ hơi, ợ chua, nóng rát thượng vị, đại tiện bình thường	124/66	62	1976	47	164	23.0518	F	0		107	3.6	0	0	0	0	0	0	0	0	0	0	0	0	0	0	0	0	1	1
17091002.45158	Đái tháo đường type 2 - Rối loạn lipid máu - Tăng men gan - Nhồi máu não cũ	Bệnh nhân toàn trạng ổn định, đến tái khám	115/76	72	1976	47	170	24.9135	M	0	36.7	139.9		1	0	1	0	0	0	0	0	0	0	0	0	0	0	1	1	1	1
17091002.45199	Đái tháo đường type 2 - Nhồi máu não cũ - Rối loạn Lipid máu đang điều trị - Tăng men gan	Bệnh nhân toàn trạng ổn định, đến tái khám	120/80	72	1976	47	170	24.9135	M	0	36.7	144.7		1	0	1	0	0	0	0	0	0	0	0	0	0	0	1	1	1	1
17091034. 21/07/2023	Ù tai 2 bên - nghe kém tiếp nhận mức độ nhẹ tần số cao tai trái Td rối loạn tuần hoàn tai trong	ù tai 2 bên, nghe kém 2 bên chủ yếu bên trái	118/78	75	1985	38	175	24.4898	M	0		94	3.5	0	0	0	0	0	0	0	0	0	0	0	0	0	0	0	0	1	1
17093547.45055	2M:Vẩn đục dịch kính +IOL+khô mắt	nhìn ruồi,cộm mắt	130/80	45	1950	73	151	19.736	F	0		99	2.1	0	0	0	0	0	0	0	0	0	0	0	0	0	0	0	0	1	1
17094824.44974	2M Viêm bờ mi mạn + mỏi điều tiết + khô mắt + đau thần kinh trên hố	cộm ngứa , nhức mỏi mắt	161/98	57	1972	51	158	22.8329	F	0		96	2.6	0	0	0	0	0	0	0	0	0	0	0	0	0	0	0	0	1	1
17097184. 22/07/2023	2M:Viêm bờ mi mạn + mỏi điều tiết + Khô mắt + Nhức mắt do đau thần kinh trên hố	nhìn mờ, đau nhức mắt	110/80	65	1987	36	170	22.4913	M	0	29.4	94	2.7	1	0	0	0	0	0	0	0	0	0	0	0	0	0	0	0	1	1
17099091.44995	Hội chứng ruột kích thích - Rối loạn tiền đình - Đau đầu vận mạch - Thoái hóa chất trắng dưới vỏ - Teo não dưới vỏ - Viêm xoang - Viêm đường tiết niệu - Sỏi và nang thận - Rối loạn Lipid máu - đường máu - Thiếu kẽm/TS Mổ U thận trái	Bệnh nhân thấy đại tiện nhiều lần phân nát/ ngày, tiểu tiện nhiều lần, chóng mặt, đau cổ gáy, tức ngực, đau bụng âm ỉ, người mệt mỏi, chán ăn, hoa mắt	130/78	40	1966	57	160	15.625	F	0		89	2.3	0	0	0	0	0	0	0	0	0	0	0	0	0	0	0	0	1	1
17100002.45270	Chóng mặt - Thoái hóa chắt trắng dưới vỏ vùng trán đỉnh 2 bên - Rối loạn tiền đình - Tăng huyết áp - Nhịp nhanh xoang - NTT thất - Hẹp 50 % LAD 1 - Rối loạn Lipid máu đang điều trị - Tăng nhẹ men gan - Thiếu máu nhẹ - Gan nhiễm mỡ độ II - Cặn thận phải - Hẹp 50 % ĐM cảnh ngoài (P) - Hẹp 50 % động mạch thận - Nhân tuyến giáp - Loãng xương - Viêm dạ dày HP (-) - GERD - Suy van tĩnh mạch chi dưới	bệnh nhân chóng mặt, tê chân tay, đau vùng lưng (khám thêm CK cơ xương khớp)	129/77	60	1949	74	150	26.6667	F	0	35.1	140.5	6.2	1	1	0	0	0	0	0	1	0	0	0	0	0	0	1	2	1	1
17124910.45247	2M Viêm bờ mi mạn + khô mắt . MT đục thủy tinh thể bắt đầu	nhìn mờ , cộm ngứa	120/91	71	1950	73	162	27.0538	F	0	36.8	141.5		1	0	1	0	0	0	0	0	0	0	0	0	0	0	1	1	1	1
17130889.45049	Viêm gan nhiễm mỡ - Sỏi và nang thận - Nhân và nang tuyến giáp - Viêm họng amidan mạn tính - Rối loạn Lipid máu - Tăng acid uric - Thiếu Kẽm - Thiếu máu thiếu sắt ổn định/ Tăng huyết áp đang điều trị (Bệnh nhân dùng thuốc theo đơn tự túc)	Bệnh nhân thấy mệt mỏi , nhìn mờ, ăn uống kém, da vàng, tức bụng âm ỉ, hom đại tiện bình thường	150/91	60	1965	58	165	22.0386	M	0		111	2.1	0	0	0	0	0	0	0	0	0	0	0	0	0	0	0	0	1	1
17132350.45263	Tăng huyết áp - Đái tháo đường type2 - Rối loạn Lipid máu - Chóng mặt( CLS)	Bệnh nhân toàn trạng ổn định, đến tái khám	138/73	51	1942	81	151	22.3674	F	0		114	3.5	0	0	0	0	0	0	0	0	0	0	0	0	0	0	0	0	1	1
17133005. 05/06/2023	MT: Lõm gai rộng CD 8/10 theo dõi glocom.2M: khô mắt+ viễn loạn thị	nhìn mờ,lóa,cộm mắt,nhức mắt	97/60	65	1972	51	160	25.3906	F	0		100	3.6	0	0	0	0	0	0	0	0	0	0	0	0	0	0	0	0	1	1
17138522.44933	Viêm tai giữa cấp (P) - Viêm mũi xoang.	Đau tai (P), ù tai (P), nghe kém	138/81	75	1974	49	171	25.6489	M	0		94	2.7	0	0	0	0	0	0	0	0	0	0	0	0	0	0	0	0	1	1
17140312.45222	MT: Vẩn đục dịch kính. 2M: Khô mắt +mỏi điều tiết	nhìn mờ , vẩn trước mắt ,mỏi mắt,	110/70	61	1969	54	162	23.2434	F	0		93	2.6	0	0	0	0	0	0	0	0	0	0	0	0	0	0	0	0	1	1
17141407.45026	Đái tháo đường type 2 - Tăng huyết áp - Rối loạn lipid máu ổn định - Tăng men gan - Gan nhiễm mỡ - Chóng mặt - Thoái hóa chất trắng dưới vỏ vùng trán và đỉnh hai bên - Rối loạn giấc ngủ - Rối loạn lo âu	Bệnh nhân thấy mệt mỏi, mất ngủ kéo dài, đau đầu, chóng mặt, hoa mắt, mất thăng bằng, ù tai, huyết áp cao dao động, lo lắng, bồn chồn	168/95	70	1957	66	166	25.4028	M	0		96	3.4	0	0	0	0	0	0	0	0	0	0	0	0	0	0	0	0	1	1
17144476.45281	Tăng huyết áp - Rối loạn lipid máu - Đau đầu, chóng mặt - Rối loạn tiền đình - Thoái hóa chất trắng vùng trán, đỉnh hai bên - Xơ vữa động mạch cảnh, động mạch thận - Tăng nhẹ kích thước ruột thừa - Khó thở không điển hình - Tăng acid uric - Rối loạn lipid máu - Tiền đái tháo đường - Nhân hai thùy tuyến giáp (TIRADS 3-4) -	Huyết áp dao động, chóng mặt, đau đầu, mệt mỏi, đau ngực, khó thở, hồi hộp, đến khám	183/95	54	1962	61	155	22.4766	F	0	36.8	103	3.6	1	0	0	0	0	0	0	0	0	0	0	0	0	0	0	0	1	1
17145789.45261	Cơn đau thắt ngực ổn định - Tiền sử Hẹp động mạch vành mức độ vừa (đã chụp mạch vành tại bệnh viện Vinmec) - Tăng huyết áp - Suy tim - Rung nhĩ - Hở van ba lá vừa - Rối loạn lipid máu đang điều trị - Suy thận - Tăng nhẹ men gan - Xơ vữa động mạch cảnh, động mạch thận - Nhân thùy phải tuyến giáp ( TIRADS 4B) - Đau thần kinh liên sườn - Chóng mặt - Rối loạn tiền đình	Bệnh nhân chóng mặt	95/55	62	1957	66	162	23.6244	F	0	36.3	136.8		1	0	0	0	0	0	0	0	0	0	0	1	0	0	1	1	1	1
17147722.45282	Tăng huyết áp - Rối loạn lipid máu - Cường giáp đang điều trị - Gan nhiễm mỡ độ II - Phì đại nhẹ TLT	đau ngực	120/80	57	1962	61	165	20.9366	M	0		119	3.6	0	0	0	0	0	0	0	0	0	0	0	0	0	0	0	0	1	1
17148615.45188	Viêm dạ dày H.p (-) - GERD - Polyp manh tràng - IBS - Trĩ nội độ I - Gan nhiễm mỡ độ I - Sỏi thận hai bên - Rối loạn Lipid máu - Tăng acid uric - Thoát vị đĩa đệm cột sống cổ chèn ép rễ thần kinh - Thoái hóa cột sống cổ - Đau đầu / Tăng huyết áp - Đái tháo đường type 2 đang điều trị (Đề nghị tán sỏi thận)	Bệnh nhân thấy đau bụng, trào ngược, ợ hơi, ợ chua, rối loạn phân, tức ngực, khó thở, người mệt mỏi nhiều, đau mỏi vai gáy, đau lan xuống tay, tê bì, hạn chế vận động, da vàng, hoa mắt, đau đầu. Khám: ép cột sống cổ (+), dấu hiệu chuông bấm (+)	169/95	57	1957	66	160	22.2656	F	0		116	3.3	0	0	0	0	0	0	0	0	0	0	0	0	0	0	0	0	1	1
17164131. 12/06/2023	Viêm dạ dày H.p (-) - GERD - Polyp đại tràng - Cắt Polyp đại tràng - IBS - Túi thừa đại tràng - Trĩ nội độ I - Rối loạn Lipid máu - U gan theo dõi U máu - Gan nhiễm mỡ độ II - Rối loạn tiền đình / Tăng huyết áp đang điều trị	Bệnh nhân thấy đau bụng thượng vị, ợ hơi, ợ chua, trào ngược, chóng mặt, hoa mắt, buồn nôn, ho khạc đờm, rối loạn phân, da xạm, mệt mỏi, BMI = 24.14. Siêu âm ổ bụng: Nốt giảm âm gan phải kích thước 11x9mm. Nội soi đại tràng có polyp đại tràng => Chỉ định cắt polyp qua nội soi	174/87	58	1958	65	155	24.1415	F	0		113	4	0	0	0	0	0	0	0	0	0	0	0	0	0	0	0	0	1	1
17168902. 10/06/2023	Hội chứng tiền đình - Rối loạn thần kinh thực vật - Viêm đa xoang hàm mặt	Chóng mặt 1 tháng nay, chóng mặt lâng lâng, cơn rùng mình	115/60	50	1981	42	168	17.7154	F	0		96	3.7	0	0	0	0	0	0	0	0	0	0	0	0	0	0	0	0	1	1
17169739.45264	Cơn đau thắt ngực ổn định-Tăng huyết áp - Đái tháo đường type2 - Rối loạn Lipid máu - CKD giai đoạn III - RL tiền đình - Tăng men gan	ngứa, mẩn da cổ	117/69	70	1941	82	163	26.3465	M	0	33.1	110	4.4	1	0	0	0	0	0	0	0	0	0	0	0	0	0	0	0	1	1
18007190. 11/06/2023	Đau đầu căng cơ - Rối loạn thần kinh thực vật - Viêm họng thanh quản cấp - Tăng men gan ( Bệnh nhân dùng thuốc theo đơn tự túc -BN đã có thuốc viêm họng)	Đau nửa đầu vùng chẩm gáy, tê chân tay 2 bên, đau tức bắp chân 2 bên, tăng lên khi đứng lâu, đi lại nhiều, đau khắp người, đau họng, khó thở ( đã khám vài ngày nay, không đỡ) ( Bệnh nhân khai không có thai)	112/70	48	1987	36	157	19.4734	F	0		100	2.4	0	0	0	0	0	0	0	0	0	0	0	0	0	0	0	0	1	1
18010252.45220	Đau nửa đầu vận mạch - Đau dây thần kinh chẩm - Thoái hóa chất trắng não vùng trán - đỉnh - Rối loạn lipid máu - Tăng acid uric (điều chỉnh chế độ ăn)/ Tăng huyết áp đang điều trị	Bệnh nhân còn đau đầu tê vùng chẩm, không nôn, không sốt, chuột rút	132/83	52	1979	44	158	20.83	F	0	35.1	139.7		1	0	0	1	0	0	0	0	0	0	0	0	0	0	1	1	1	1
18010324.45200	Viêm phế quản cấp - Viêm mũi xoang dị ứng - Nang giáp móng - gan nhiễm mỡ độ I - RL lipid máu - Tăng men gan	Ho đờm vàng, đau ngực, mệt mỏi, đau bụng, bướu giáp. Mắt nhìn mờ, đau răng BMI: 24.68	115/60	73	1992	31	172	24.6755	M	0		101	2.6	0	0	0	0	0	0	0	0	0	0	0	0	0	0	0	0	1	1
18025304.45244	Viêm dạ dày H.p (-) - Polyp đại tràng (Sinh thiết hết) - IBS - Đau đầu vận mạch - Viêm gan - Rối loạn Lipid máu nhẹ	Bệnh nhân thấy đau bụng, đại tiện phân lỏng nát, ngày 3 - 4 lần, ợ hơi, ợ chua, đầy chướng bụng, chậm tiêu, đau đầu kéo dài, đau dữ dội từng cơn, buồn nôn, hoa mắt, da xanh, chóng mặt, mệt mỏi, BMI = 23.11. Khám: tỉnh, gáy mềm, hội chứng tăng áp lực nội sọ (+), hội chứng não - màng não (+/-), không yếu liệt.	130/78	52	1970	53	150	23.1111	F	0		101	2.6	0	0	0	0	0	0	0	0	0	0	0	0	0	0	0	0	1	1
18036011.44930	Rối loạn tiền đình - Xơ vữa động mạch cảnh - Nhân tuyến giáp - Hạch phản ứng vùng cổ - Nang gan - IBS - Rối loạn Lipid máu /Alpha Thalassemia (Đề nghị nội soi dạ dày và đại tràng)	Bệnh nhân thấy chóng mặt, buồn nôn, chán ăn, đau bụng âm ỉ, đại tiện táo bón, người mệt mỏi, hoa mắt	135/84	56	1952	71	152	24.2382	F	0		105	3.6	0	0	0	0	0	0	0	0	0	0	0	0	0	0	0	0	1	1
18047843.44962	Liệt dây III do nhồi máu não ổ khuyết - Chóng mặt - Tăng huyết áp - Nhịp nhanh xoang - Cường giao cảm - Rối loạn mỡ máu đang điều trị - Tăng nhẹ men gan	Bệnh nhân hồi hộp, tim đập không đều, mệt, ăn kém, chóng mặt	126/74	63	1950	73	160	24.6094	M	0	38.5	147.5	6.5	1	0	1	0	0	0	1	0	0	0	0	0	0	0	1	2	1	1
18047843.44996	Liệt dây III do nhồi máu não ổ khuyết - Chóng mặt - Tăng huyết áp - Nhịp nhanh xoang - Cường giao cảm - Rối loạn mỡ máu đang điều trị - Tăng nhẹ men gan - Mất ngủ - Viêm dạ dày	Bệnh nhân mất ngủ	126/74	63	1950	73	160	24.6094	M	1	39.6	158.4	5.8	1	0	1	0	0	0	1	0	0	0	0	0	0	0	1	2	1	1
18055197.45211	2M: Viêm bờ mi mạn + mỏi điều tiết + khô mắt	ngứa cộm mỏi mắt	120/80	70	1978	45	170	24.2215	M	0	31.9	103	2.8	0	0	0	0	0	0	0	0	0	0	0	0	0	0	0	0	1	1
18069028.45183	Viêm mũi xoang dị ứng đợt cấp - viêm họng mạn tính - ù tai THEO DÕI do rối loạn tuần hoàn tai trong ( không dùng thuốc bảo hiểm)	ngạt mũi, chảy mũi, hắt hơi, đau họng, ù tai tiếng cao bên phải		52	1952	71	152	22.5069	F	0		108	3.1	0	0	0	0	0	0	0	0	0	0	0	0	0	0	0	0	1	1
18074893.44991	MT: Glôcôm góc đóng đã cắt bè củng mạc, nhãn áp điều chỉnh với thuốc. MP: Glocom góc đóng tiềm tàng.2M: Khô mắt + Nhìn mờ ( Bệnh nhân dùng thuốc dịch vụ)	Nhìn mờ,nhức mỏi mắt,khô mắt	140/90	60	1961	62	165	22.0386	M	0		127	3.4	0	0	0	0	0	0	0	0	0	0	0	0	0	0	0	0	1	1
18081478.45066	Sau phẫu thuật vá nhĩ trái 6 tuần hiện ổn định	ù tai, nghe kém tai trái	133/74	56	1984	39	156	23.0112	F	0	36.2	86	3	1	0	0	0	0	0	0	0	0	0	0	0	0	0	0	0	1	1
18086363.44934	TD : Rối loạn tuần hoàn tai trong ( Thính lực bình thường ) / Thai 26 tuần	ù tai, có tiếng kêu trong tai , nghe không kém	110/70	65	1993	30	167	23.3067	F	0	30.4	106	3.5	1	0	0	0	0	0	0	0	0	0	0	0	0	0	0	0	1	1
18089519. 14/06/2023	Viêm dạ dày H.p (-) - Rối loạn Lipid máu - Polyp túi mật - Rối loạn tiền đình	Bệnh nhân thấy đau bụng thượng vị, đầy chướng bụng, đau mỏi vai gáy, đau đầu, chóng mặt, buồn nôn, người mệt mỏi, da xanh	104/55	53	1992	31	155	22.0604	F	0	36.4	136.6		1	0	0	0	0	0	0	0	0	0	0	0	0	1	1	1	1	0
18090150.45270	Nhồi máu não cũ - Tăng huyết áp - Rối loạn mỡ máu - Ngoại tâm thu thất - Thông liên nhĩ lỗ nhỏ, không ảnh hưởng đến huyết động (không cần bít hoặc phẫu thuật) - Suy tim - Tăng men gan - Rối loạn dung nạp đường	Bệnh nhân toàn trạng ổn định, đến tái khám.	140/76	68	1956	67	165	24.977	F	0	36.7	144.9		1	0	1	0	0	0	0	0	0	0	0	0	0	0	1	1	1	1
18094002.45020	Hội chứng ruột kích thích - Trĩ nội độ I - Viêm đường tiết niệu - Rối loạn tiền đình - Thiếu Kẽm - Thiếu Mange - Thiếu máu nhẹ - Rối loạn Lipid máu nhẹ (Điều chỉnh chế độ ăn)	Bệnh nhân thấy đau bụng hố chậu trái, đại tiện phân táo, không ợ hơi, ợ chua, người mệt mỏi, chán ăn, hoa mắt , mất thăng bằng, chóng mặt, Xét nghiệm máu có Mange: 0.69, xét nghiệm nước tiểu LEU:500	110/67	55	1984	39	166	19.9594	F	0		103	2	0	0	0	0	0	0	0	0	0	0	0	0	0	0	0	0	1	1
18096622. 16/06/2023	Van động mạch chủ cơ học - Tăng huyết áp - Block xoang nhĩ - Ngoại tâm thu nhĩ - Suy tĩnh mạch chi dưới - Thoái hóa cột sống thắt lưng - Xơ vữa động mạch cảnh - Tăng men gan - Chóng mặt - Hạ calci máu, hạ kẽm máu	Bệnh nhân mệt mỏi, khô móng tay	123/66	53	1950	73	151	23.2446	F	0		35	3.8	0	0	0	0	0	0	0	0	0	0	0	0	0	0	0	0	1	1
18096622.45063	Van động mạch chủ cơ học - Tăng huyết áp - Block xoang nhĩ - Suy tĩnh mạch chi dưới - Thoái hóa cột sống thắt lưng - Xơ vữa động mạch cảnh - Tăng men gan - Chóng mặt	Bệnh nhân toàn trạng ổn định, đến tái khám.	103/53	53	1950	73	151	23.2446	F	0		35	2.9	0	0	0	0	0	0	0	0	0	0	0	0	0	0	0	0	1	1
18096622.45288	Van động mạch chủ cơ học - Tăng huyết áp - Hở van ba lá vừa - Tăng acid uric nhẹ - Tăng men gan - Suy thận nhẹ - Thiếu máu nhẹ - Suy tĩnh mạch chi dưới - Xơ vữa động mạch cảnh - Chóng mặt - Rối loạn tiền đình	Bệnh nhân toàn trạng ổn định, đến tái khám.	148/78	53	1950	73	151	23.2446	F	0		35	2.8	0	0	0	0	0	0	0	0	0	0	0	0	0	0	0	0	1	1
18100147. 03/07/2023	2M: Viêm bờ mi mạn + mỏi điều tiết + đau thần kinh trên hố + Khô mắt	Ngứa cộm,khô mắt, nhức mỏi mắt ,nhìn mờ	92/53	54	2002	21	165	19.8347	F	0		89	2.8	0	0	0	0	0	0	0	0	0	0	0	0	0	0	0	0	1	1
18101866.44976	Viêm mũi xoang mạn tính đợt cấp - Polyp mũi phải	đau nhức hàm trên, ngạt mũi, đau răng hàm trên trái	120/80	51	1971	52	150	22.6667	F	0	30	108	3.1	1	0	0	0	0	0	0	0	0	0	0	0	0	0	0	0	1	1
18105131.45224	Viêm gan B mạn - Rối loạn tiền đình - Rối loạn Lipid máu - đường máu - Tăng acid uric	Bệnh nhân đau đầu, chóng mặt, mệt mỏi	120/64	62	1980	43	169	21.7079	M	0		103	3.3	0	0	0	0	0	0	0	0	0	0	0	0	0	0	0	0	1	1
18116101.45271	Viêm dạ dày H.p (+) - Polyp đại tràng (Sinh thiết hết) - IBS - Trĩ nội độ I - Một vài ổ thoái hóa chất trắng dưới vỏ vùng trán hai bên - Polyp xoang hàm trái - Rối loạn tiền đình - Nhân tuyến vú (BIRADS 3) - Nhân tuyến giáp (TIRADS 4) - Rối loạn Lipid máu - đường máu/ Phẫu thuật tuyến giáp	Bệnh nhân thấy đau bụng âm ỉ, ợ hơi, ợ chua, chậm tiêu, cảm giác cồn cào, ho khạc đờm, rối loạn phân, mệt mỏi, da xanh, đau đầu kéo dài, đau dữ dội từng cơn, hoa mắt, chóng mặt, buồn nôn. Khám: Tỉnh, gáy mềm, không liệt, hội chứng tăng áp lực nội sọ (+/-), hội chứng não - màng não (+/-)	117/71	38	1967	56	150	16.8889	F	0		102	2.9	0	0	0	0	0	0	0	0	0	0	0	0	0	0	0	0	1	1
18124147.45038	Điếc tiếp nhận hai tai mức độ trung bình - nặng	Nghe kém > 1 tháng, ù tai, đến khám	177/97	55	1942	81	148	25.1096	F	0	29.5	106	3.8	1	0	0	0	0	0	0	0	0	0	0	0	0	0	0	0	1	1
18130051.44983	Viêm tai ngoài trái/ sau phẫu thuật tai trái 2 tháng hiện ổn định - theo dõi rối loạn tuần hoàn tai trong	đau tai , ù tai phải, ngứa tai trái	119/70	50	1973	50	150	22.2222	F	0	37.9	86	2.9	1	0	0	0	0	0	0	0	0	0	0	0	0	0	0	0	1	1
18130897.45146	Viêm họng thanh quản mạn tính- TD :rối lloạn tuần hoàn tai trong	có tiếng kêu trong tai đã lâu ,nuốt vướng, khàn tiếng	150/88	71	1961	62	170	24.5675	M	0		95	4	0	0	0	0	0	0	0	0	0	0	0	0	0	0	0	0	1	1
18134098.44970	2M:Viêm bờ mi mạn+ IOL+ khô mắt	ngứa cộm, nhìn mờ	120/80	41	1957	66	151	17.9817	F	0		99	2.5	0	0	0	0	0	0	0	0	0	0	0	0	0	0	0	0	1	1
18147791.45161	2M: Viêm bờ mi mạn tính + khô mắt MT: vẩn đục dịch kính	nhìn mờ , vẩn trước mắt , cộm ngứa mắt	110/70	68	1966	57	167	24.3824	M	0	30.4	104	2.9	1	0	0	0	0	0	0	0	0	0	0	0	0	0	0	0	1	1
18151015.45028	Viêm tai ngoài 2 bên - rối loạn tuần hoàn tai trong - Trào ngược họng thanh quản - rối loạn lo âu	đau nhói tai 2 bên, ngứa tai, ợ hơi, ợ chua	102/51	42	1956	67	152	18.1787	F	0		110	2.6	0	0	0	0	0	0	0	0	0	0	0	0	0	0	0	0	1	1
18161552.45144	Hội chứng tiền đình - Thoái hóa cột sống cổ/ TS: Viêm dạ dày	Bệnh nhân rối loạn cảm giác vùng tai, thỉnh thoảng chóng mặt	117/60	49	1978	45	154	20.6612	F	0	30.4	94	2.9	1	0	0	0	0	0	0	0	0	0	0	0	0	0	0	0	1	1
18174998.45060	Chóng mặt tái phát - Rối loạn chức năng tiền đình - Teo não - Tăng đường máu - Rối loạn lipid máu - Tăng men gan - Tăng acid uric	Chóng mặt từng cơn 2 tháng nay, chóng mặt vào buổi sáng, tái đi tái lại, mất ngủ, BMI: 23,81, huyết áp lần 2: 130/80 mmHg.	160/94	68	1968	55	169	23.8087	M	0	24.8	104	2.6	1	0	0	0	0	0	0	0	0	0	0	0	0	0	0	0	1	1
18175939.45265	Hở van hai lá vừa - Suy tim - Tăng huyết áp - Ngoại tâm thu thất - Rối loạn lipid máu - Nhân tuyến giáp ( Đã chọc TB) - Chóng mặt - Rối loạn tiền đình- Xơ vữa nhẹ động mạch thận - Nang gan - Gan nhiễm mỡ	Bệnh nhân hồi hộp, nhịp tim nhanh, chóng mặt	130/66	67	1953	70	162	25.5296	F	0		98	3	0	0	0	0	0	0	0	0	0	0	0	0	0	0	0	0	1	1
18177798.45220	Chóng mặt kịch phát lành tính - Hội chứng tiền đình - Rối loạn giấc ngủ - Đường máu ổn định - Nang tuyến giáp	Bệnh nhân mệt mỏi, sút cân 4kg/6 tháng, chóng mặt, mất ngủ	107/59	45	1974	49	153	19.2234	F	0		107	3.3	0	0	0	0	0	0	0	0	0	0	0	0	0	0	0	0	1	1
19011135.45242	Nhồi máu não bán cấp - Xơ vữa động mạch cảnh - Rối loạn lipid máu - Đái tháo đường type 2 đang điều trị ( Tiếp tục dùng thuốc tiểu đường theo đơn đã có)	Bệnh nhân thấy giảm trí nhớ tăng lên, đau tai (T), mệt mỏi, chóng mặt	109/66	46	1954	69	150	20.4444	F	0	35.5	135.5		1	0	1	0	0	0	0	0	0	0	0	0	0	0	1	1	1	1
19017091.45022	Viêm dạ dày H.p (+) - Viêm đại tràng - Polyp đại tràng - Trĩ nội độ I - Đau đầu vận mạch - Viêm gan nhiễm mỡ - Theo dõi Rối loạn chuyển hóa Đồng - Nang thận - Phì đại tiền liệt tuyến - Rối loạn Lipid máu - Tăng acid uric /TS Phẫu thuật dạ dày (Tư vấn theo dõi xét cắt Polyp đại tràng)	Bệnh nhân thấy đau vai gáy, đau đầu, không đau bụng, không ợ hơi, ợ chua, đại tiện phân nát ngày 1 lần, người mệt mỏi, chán ăn, hoa mắt	139/62	73	1982	41	167	26.1752	M	0		114	3.1	0	0	0	0	0	0	0	0	0	0	0	0	0	0	0	0	1	1
19018867.45287	Cơn đau thắt ngực ổn định - Nhịp nhanh xoang - Nhồi máu thận trái do bóc tách ĐM thận, đã có dòng tái thông tốt - Phình tách ĐM thân tạng - Hẹp nặng động mạch lách - Xơ vữa nhẹ động mạch chủ chậu - Tăng huyết áp - Rối loạn lipid máu - Nang tuyến thượng thận phải #28x20 mm- Nang hố thượng thận phải (20 x26 mm)- Sỏi thận (P) - Dị ứng thuốc cản quang - Rối loạn lo âu - Suy thận nhẹ - Khó thở không đ…	Bệnh nhân thấy mệt mỏi, khó thở, đau hạ vị và hố chậu trái, đến khám. Xquang ngực pk tư tháng 11/2023: Đậm rốn phổi, bóng tim to	119/76	61	1974	49	170	21.1073	M	0	33.8	101	2.9	1	1	0	0	0	0	0	0	0	0	0	0	0	0	1	1	1	1
19027233.45288	Tăng huyết áp - Cơn đau thắt ngực ổn định - Bệnh tim thiếu máu cục bộ - Nhồi máu não cũ - Xơ vữa động mạch cảnh - Rối loạn lipid máu - Tiền đái tháo đường - Khó thở không điển hình	Bệnh nhân thấy đau ngực T từng cơn, mệt, khó thở, đến khám	115/49	54	1957	66	153	23.0681	F	0	36.7	149.9	5.2	1	1	0	0	0	0	1	0	0	0	0	0	0	0	1	2	1	1
19040262.45281	Viêm dạ dày H.p (-) - Đảo tụy lạc chỗ hang vị - Polyp đại tràng - Cắt Polyp đại tràng - IBS - Trĩ nội độ I - Rối loạn Lipid máu - Khối Cavernoma tiểu não phải - Viêm xoang sàng- Thoát vị đĩa đệm C4/5, C5/6 thể trung tâm chèn ép rễ thần kinh - Hẹp ống sống - Thoái hóa cột sống cổ - Nang thùy phải tuyến giáp (Đề nghị nhập viện nhưng bệnh nhân không đồng ý)	Bệnh nhân thấy mệt mỏi, chán ăn, da xạm, hoa mắt, đau tức ngực, không khó thở, đau vai gáy, đau lan xuống tay phải, tê bì nhiều, ợ hơi, ợ chua, rối loạn phân, đầy chướng bụng, đau bụng. Khám: Ép cột sống cổ (+), dấu hiếu chuông bấm (+). Nội soi đại tràng có polyp đại tràng => Chỉ định cắt polyp qua nội soi	121/80	52	1990	33	170	17.9931	M	0		111	3.1	0	0	0	0	0	0	0	0	0	0	0	0	0	0	0	0	1	1
19041374.45154	Theo dõi Bệnh của mao mạch- Thiếu kẽm- Gan nhiễm mỡ- Tăng nhẹ đường máu sau ăn- Rối loạn lipid máu- Nang thận	Mảng bầm tím dưới da nhiều vị trí	129/81	52	1991	32	154	21.9261	F	0	31	105	3.2	1	0	0	0	0	0	0	0	0	0	0	0	0	0	0	0	1	1
19050604.45145	K dạ dày H.p (-) - IBS - Polyp tăng sản đại trực tràng - Trĩ nội độ II - Trĩ ngoại - Tăng acid uric - Rối loạn Lipid máu - Thiếu magie - Vôi hóa gan - Gan nhiễm mỡ độ I / Tăng huyết áp - Đái tháo đường type 2 đang điều trị	Bệnh nhân thấy đau bụng, ợ hơi, ợ chua, rối loạn phân, ngày 3 lần, da xanh, ăn kém, hoa mắt, BMI = 25.78. Xét nghiệm máu có Magie: 0.72	168/97	66	1954	69	160	25.7812	F	0		114	3.6	0	0	0	0	0	0	0	0	0	0	0	0	0	0	0	0	1	1
19051076.45177	Viêm gan tự miễn - Đái tháo đường type 2 - Tăng huyết áp - Rối loạn tiền đình - Thiếu magie, kẽm - Nang thận hai bên	Bệnh nhân thấy đau bụng, chóng mặt, hoa mắt, mệt mỏi, da vàng, tiểu đêm nhiều	137/74	64	1939	84	165	23.5078	F	0	32.4	118	4.7	1	0	0	0	0	0	0	0	0	0	0	0	0	0	0	0	1	1
19051076.45208	Viêm gan tự miễn - Đái tháo đường type 2 - Tăng huyết áp - Rối loạn tiền đình - Thiếu magie	Bệnh nhân thấy người mệt mỏi, chóng mặt, hoa mắt, buồn nôn	142/71	64	1939	84	165	23.5078	F	0	32.4	118	4.7	1	0	0	0	0	0	0	0	0	0	0	0	0	0	0	0	1	1
19053886.44999	Hội chứng ruột kích thích - Túi thừa đại tràng - Trĩ nội độ I - Viêm gan tự miễn - Gan nhiễm mỡ - Polyp túi mật - Rối loạn tiền đình - Đau đầu vận mạch - Hạ canxi máu - Rối loạn Lipid máu ổn định/ Đái tháo đường type 2 đang điều trị	Bệnh nhân thấy đau bụng, đại tiện nhiều lần phân lỏng/ngày ~4 lần, không ợ hơi, ợ chua, người mệt mỏi, đau đầu, chóng mặt, chán ăn, hoa mắt, Xét nghiệm máu có men gan tăng GOT/GPT/GGT: 48/56/34U/L , antiANA:2.6, xét nghiệm máu có Canxi ion máu giảm: 1.1	131/76	48	1960	63	150	21.3333	F	0		101	2.5	0	0	0	0	0	0	0	0	0	0	0	0	0	0	0	0	1	1
19055414.45180	Viêm dạ dày H.p (+) - IBS - Polyp đại tràng - Cắt Polyp đại tràng - Trĩ nội độ I - Rối loạn tiền đình - Thiếu sắt - Rối loạn Lipid máu (Đề nghị nhập viện nhưng bệnh nhân không đồng ý)	Bệnh nhân thấy đau bụng thượng vị, không ợ hơi chua, rối loạn phân, ngày 2 lần, chóng mặt, đau đầu, buồn nôn, hoa mắt, chán ăn , Nội soi đại tràng có polyp đại tràng => Chỉ định cắt polyp qua nội soi. Xét nghiệm máu có sắt huyết thanh: 5.7	106/60	47	1974	49	155	19.563	F	0		96	2.4	0	0	0	0	0	0	0	0	0	0	0	0	0	0	0	0	1	1
19081788.45206	Viêm mũi họng cấp - Vẹo vách ngăn sang phải - Tắc vòi nhĩ 2 bên.	Bệnh nhân đau họng, chảy nước mũi, nghe kém 2 tai từ 2 ngày trước., không sốt.	110/71	67	1996	27	166	24.3141	M	0	34.9	105	3.7	0	0	0	0	0	0	0	0	0	0	0	0	0	0	0	0	1	1
19085954.45018	TD xơ vữa mạch cảnh - Tăng huyết áp - Rối loạn Lipid máu - Đau nửa đầu - Tăng acid uric - TIA - Nhân 2 thùy tuyến giáp - Xơ vữa nhẹ ĐM cảnh - Sỏi nhỏ thận	đau đầu, chóng mặt, hồi hộp	153/77	63	1958	65	152	27.268	F	0		110		0	0	1	0	0	0	0	0	0	0	0	0	0	0	1	1	1	1
19097879.44978	Viêm gan virus B mạn - Viêm dạ dày H.p (+) - GERD - IBS - Rối loạn Lipid máu - Thiếu máu nhẹ ( Tư vấn theo dõi và kiểm tra định kỳ Viêm gan B )	Bệnh nhân thấy đau bụng, ợ hơi, ợ chua, nóng rát, đại tiện rối loạn phân, người mệt mỏi, chán ăn, hoa mắt , Xét nghiệm máu có Cholesterol: 6.18, nhìn mờ	100/60	48	1982	41	150	21.3333	F	0		104	3.7	0	0	0	0	0	0	0	0	0	0	0	0	0	0	0	0	1	1
19104402.45148	Điếc đột ngột tai phải ngày thứ hai mức độ nhẹ ( tư vấn nhập viện điều trị nhưng bệnh nhân vì lý do cá nhân không đồng ý )	ù tai 2 bên ( phải > trái) 2 ngày	116/63	58	1991	32	156	23.833	F	0		74	3.7	0	0	0	0	0	0	0	0	0	0	0	0	0	0	0	0	1	1
19126426.45142	2M: Viêm bờ mi mạn tính + khô mắt + mỏi điều tiết + đau thần kinh trên hố	nhìn mờ , ngứa cộm mắt , nhức mỏi mắt	120/80	65	1958	65	170	22.4913	M	0	36.9	87	3.7	1	0	0	0	0	0	0	0	0	0	0	0	0	0	0	0	1	1
19132233.45244	Viêm teo dạ dày H.p (-) - Nấm thực quản - Đau đầu vận mạch	1 tuần nay, Bệnh nhân thấy đau bụng thượng vị, ợ hơi, ợ chua , không nôn, không sốt, đại tiện bình thường , đau đầu, chóng mặt	137/70	50	1995	28	165	18.3655	M	0		108	3.9	0	0	0	0	0	0	0	0	0	0	0	0	0	0	0	0	1	1
19141204.44934	MT: Bệnh hắc võng mạc trung tâm thanh dịch tiến triển chậm , 2M khô mắt	Nhìn mỡ, vùng tối	120/80	60	1981	42	160	23.4375	F	0		99	2.3	0	0	0	0	0	0	0	0	0	0	0	0	0	0	0	0	1	1
19176948.45185	Hẹp nặng LAD 1 2, RCA ( PDA) đã can thiệp 2 stent - Hẹp 50 % động mạch cảnh - Tăng huyết áp - Đái tháo đường type 2 (HbA1c: 9.4%) - Tăng acid Uric - Bệnh thận mạn (ML:29)	Bệnh nhân thấy mệt, chóng mặt nhẹ, không đau ngực, không khó thở	124/77	55	1945	78	155	22.8928	M	0	30.2	125	6.6	1	1	1	0	0	1	0	0	0	0	0	0	0	0	1	3	1	1
20037738. 02/07/2023	Theo dõi Chấn động não - Vết thương vùng mặt, ngón 1 tay phải đã khâu	Bệnh nhân kể bị ngã xe từ ngày qua, vết thương vùng mặt và ngón 1 tay phải đã khâu, hiện tại đau đầu, không chóng mặt, không buồn nôn, Glasgow 15đ	129/75	47	1984	39	154	19.8178	F	0		103	3.9	0	0	0	0	0	0	0	0	0	0	0	0	0	0	0	0	1	1
20039561. 29/07/2023	Migraine tiền đình - Rối loạn giấc ngủ, lo âu - Nang nhỏ thùy (T) tuyến giáp - Hạch góc hàm (P) - Viêm xoang	bệnh nhân đau nửa đầu, chóng mặt vài năm, mất ngủ, lo âu, đau cổ gáy, hồi hộp, không nôn, không sốt, khám: tim nhanh	138/89	55	1986	37	154	23.1911	F	0	36.5	135.2		1	0	0	1	0	0	0	0	0	0	0	0	0	0	1	1	1	1
20051034.45077	Viêm dạ dày H.p (-) - GERD - Sỏi thận - Đau đầu vận mạch	Bệnh nhân thấy đau bụng, đầy trướng bụng, ợ hơi, ợ chua, đau đầu, buồn nôn, đại tiện bình thường, chán ăn, mệt mỏi , hoa mắt	110/61	54	1979	44	165	19.8347	M	0	35.1	142		1	0	0	0	0	0	0	0	0	0	0	0	0	1	1	1	1	0
20056641.45166	Viêm da tiếp xúc dị ứng	Dát đỏ, lichen hóa, ngứa ở bàn tay trái	165/88	64	1962	61	168	22.6757	M	0		113		0	0	1	0	0	0	0	0	0	0	0	0	0	0	1	1	1	1
20059368.45218	MP Vẩn đục dịch kính . 2M mỏi điều tiết + khô mắt	nhìn ruồi , nhìn mờ , nhức,mỏi mắt, nhìn mờ,	131/78	73	1960	63	167	26.1752	M	0		99	3.7	0	0	0	0	0	0	0	0	0	0	0	0	0	0	0	0	1	1
20060117.45000	Sau laser hạt cơm	sẩn ở mặt => Điều trị: Loại bỏ thương tổn bằng laser CO2	129/77	57	1971	52	155	23.7253	F	0		127	3.4	0	0	0	0	0	0	0	0	0	0	0	0	0	0	0	0	1	1
20060557. 04/07/2023	Viêm dạ dày H.p (-) - Nấm thực quản - IBS - Polyp đại tràng - Cắt Polyp đại tràng - Trĩ nội độ I - Gan nhiễm mỡ - Nang thận - Nang tuyến giáp - Đau đầu vận mạch - Rối loạn tiền đình - Thoái hóa chất trắng - Teo não dưới vỏ - Xơ vữa nhẹ động mạch cảnh và động mạch não - Rối loạn Lipid máu nhẹ - Thiếu Mange/ Đái tháo đường type 2 đang điều trị	Bệnh nhân thấy nôn khan, chóng mặt, đau đầu, đau bụng, mệt mỏi, ăn uống kém, đại tiện rối loạn phân. Nội soi đại tràng có polyp đại tràng => Chỉ định cắt polyp qua nội soi, Xét nghiệm máu có Magie: 0.43	129/68	55	1950	73	155	22.8928	F	0		108	2.2	0	0	0	0	0	0	0	0	0	0	0	0	0	0	0	0	1	1
20060674.45289	Viêm dạ dày và hành tá tràng H.p (+) - GERD - Viêm đại trực tràng - Trĩ nội độ I - Viêm mũi họng cấp - Viêm đa xoang hàm mặt - Thoái hóa cột sống cổ - Nhân thùy phải tuyến giáp - Rối loạn Lipid máu	Bệnh nhân thấy đau bụng thượng vị, ợ hơi, ợ chua, rối loạn phân sau khi uống rượu bia, đau đầu, ù tai, đau mỏi vai gáy, không buồn nôn, không nôn	92/52	58	1996	27	164	21.5645	M	0		88	2.5	0	0	0	0	0	0	0	0	0	0	0	0	0	0	0	0	1	1
20062156.45053	2m: Viêm bờ mi mạn tính + khô mắt + Mỏi điều tiết + đau thần kinh trên hố	nhìn mờ , ngứa cộm mắt , mỏi mắt , nhức mắt	120/80	57	1971	52	155	23.7253	F	0		96	3.8	0	0	0	0	0	0	0	0	0	0	0	0	0	0	0	0	1	1
20074516.44934	2M:Viêm bờ mi mạn + khô mắt + Nhìn mờ + đau thần kinh trên hố	Nhức mỏi mắt, nhìn mờ, ngứa cộm mắt	143/93	65	1973	50	156	26.7094	F	0	35.3	141.9		1	0	0	0	0	1	0	0	0	0	0	0	0	0	1	1	1	1
20076440.45184	Viêm dạ dày H.P (+) - Đau đầu vận mạch - Hội chứng tiền đình	Khoảng 1 tháng nay, bệnh nhân đau đầu, tái phát nhiều đợt,. Đợt này, bệnh nhân đau đầu dữ dội, mất ngủ, chóng váng, chóng mặt, uống thuốc giảm đau nhiều lần không đỡ, ợ hơi, ợ chua, cảm giác đầy ngực đưa lên cổ, mệt mỏi, không sốt, khám gáy mềm, không liệt, dấu hiệu não, màng não (-), rối loạn thăng bằng (-/+),	130/90	65	1990	33	165	23.8751	M	0		114	3.1	0	0	0	0	0	0	0	0	0	0	0	0	0	0	0	0	1	1
20080458. 08/06/2023	Viêm dạ dày - Viêm trợt tá tràng H.p(-) - GERD - Polyp tăng sản trực tràng - IBS - Trĩ hỗn hợp tắc mạch - Viêm gan nhiễm mỡ - Nang thận - Đau đầu vận mạch - Rối loạn Lipid máu - đường máu - Thiếu sắt (Đề nghị nhập viện phẫu thuật Trĩ)	Bệnh nhân thấy đầy bụng, nôn ra dịch màu nâu, đau bụng, đại tiện ngày 1 lần, phân rối loạn, mệt mỏi, đau đầu, ăn uống kém, hoa mắt , váng đầu. Xét nghiệm máu có men gan tăng GOT/GPT/GGT: 38/29/39U/L , Xét nghiệm máu có sắt huyết thanh: 6.5	125/75	50	1960	63	155	20.8117	F	0		103	3.1	0	0	0	0	0	0	0	0	0	0	0	0	0	0	0	0	1	1
20082095.44940	GERD - Gan nhiễm mỡ độ I - Cặn thận hai bên - Thoái hóa cột sống cổ - Rối loạn tiền đình / Tăng huyết áp - Rối loạn Lipid máu đang điều trị	Vướng họng, nuốt vướng, hoa mắt, chóng mặt,đau vai gáy, khi thay đổi tư thế, ù tai (P) (khám thêm chuyên khoa tai mũi họng)	115/78	57	1978	45	160	22.2656	M	0		99	3	0	0	0	0	0	0	0	0	0	0	0	0	0	0	0	0	1	1
20085192.45209	Viêm dạ dày và hành tá tràng H.p (-) - Polyp đại tràng - IBS - Trĩ nội độ I - Sỏi thận hai bên - Rối loạn Lipid máu - Tăng acid uric - Thiếu kẽm - Rối loạn tiền đình (Đề nghị cắt Polyp đại tràng)	Bệnh nhân thấy đau bụng, đầy chướng bụng, đại tiện phân lỏng, màu đen, chóng mặt, hoa mắt, buồn nôn, mệt mỏi, da xanh, BMI = 23.59	126/84	65	1975	48	166	23.5883	M	0		108	3.6	0	0	0	0	0	0	0	0	0	0	0	0	0	0	0	0	1	1
20093525.45192	Viêm dạ dày H.p (-) - GERD - Viêm trực tràng - Trĩ nội độ I - Rối loạn Lipid máu - Tăng acid uric - Thiếu kẽm - Alpha Thalassemia - Rối loạn tiền đình - Nhân thùy phải tuyên giáp (TIRADS 4a) - Nang hai thùy tuyến giáp / Phẫu thuật tuyến giáp	Bệnh nhân thấy đau bụng, đầy chướng bụngm ợ hơi, ợ chua, rối loạn phân, hoa mắt, chóng mặt, buồn nôn, mệt mỏi, chán ăn	129/84	47	1972	51	156	19.313	F	0		110	2.5	0	0	0	0	0	0	0	0	0	0	0	0	0	0	0	0	1	1
21000685.45159	Điếc đột ngột tai phải mức độ nặng ngày thứ 2 - Viêm ống tai ngoài phải do ráy/ Tai trái : Nghe kém hỗn hợp mức độ nhẹ ( Đã tư vấn nhập viện nhưng bệnh nhân không đồng ý)	Ù tai, có tiếng kêu trong tai cách đây 1 ngày, nghe kém , đo thính lực, nhĩ lượng, làm thuốc tai	106/56	60	1972	51	164	22.3081	M	0		116	3.5	0	0	0	0	0	0	0	0	0	0	0	0	0	0	0	0	1	1
21001459.45169	Viêm trợt dạ dày - hành tá tràng H.p (+) - Polyp đại tràng (Sinh thiết hết) - IBS - Trĩ nội độ I - Thoát vị đĩa đệm L4-5, L5-S1 chèn ép rễ thần kinh - Thoái hóa cột sống thắt lưng - Thoát vị nội xốp vào thân đốt sống D11, D12 - Tăng bạch cầu ưa acid - Hạ canxi máu - Theo dõi Thalassemia - Đau đầu vận mạch	Bệnh nhân thấy đau bụng thượng vị - hạ vị, ợ hơi, ợ chua, rối loạn phân, đau đầu, đau thắt lưng, lan xuống hông - chân phải, tê bì chân, hạn chế vận động, đau khớp gối hai bên, P>T, da xạm, hoa mắt, đau đầu, lớp mỡ dày dưới da bụng. Khám: Nghiệm pháp tay đất (+), Lasegue (+). xét nghiệm máu có Canxi ion máu giảm: 1.16	129/76	53	1960	63	152	22.9398	F	0		116	2	0	0	0	0	0	0	0	0	0	0	0	0	0	0	0	0	1	1
21003305.45011	2M:Viêm bờ mi mạn + khô mắt+ đau thần kinh trên hố + mỏi điều tiết	ngứa cộm,nhức mắt, mỏi mắt,nhìn mờ	134/73	49.5	1961	62	152	21.4249	F	0	36.9	108	3.4	1	0	0	0	0	0	0	0	0	0	0	0	0	0	0	0	1	1
21006012.45031	Viêm dạ dày H.p (-) - Viêm manh tràng - trực tràng - Polyp đại tràng - Cắt Polyp đại tràng - Trĩ nội độ I - Đau đầu vận mạch - Thoái hóa chất trắng - Tổn thương não cũ - Gan nhiễm mỡ - Rối loạn Lipid máu - Thiếu Kẽm/ K buồng trứng đã điều trị - Tăng huyết áp đang điều trị	Bệnh nhân thấy đau đầu, đau bụng hạ sườn trái, không ợ hơi, ợ chua, đại tiện rối loạn phân, người mệt mỏi, chán ăn, hoa mắt . Nội soi đại tràng có polyp đại tràng => Chỉ định cắt polyp qua nội soi .	168/118	56	1965	58	155	23.3091	F	0		104	3.9	0	0	0	0	0	0	0	0	0	0	0	0	0	0	0	0	1	1
21008192.45057	MP:Glôcôm góc mở nguyên phát nhãn áp điều chỉnh với Lumigan / Đục thể thủy tinh CD=5/10.MT: Glocom giai đoạn trầm trọng/ IOL.2M: Khô mắt	Nhìn mờ,nhức mỏi mắt,khô mắt	132/71	57	1948	75	168	20.1956	M	0	35.5	142.8		1	0	1	0	0	0	0	0	0	0	0	0	0	0	1	1	1	1
21021014.45031	Thoái hoá khớp gối hai bên - Viêm điểm bám gân lồi cầu trong hai gối	Đau khớp gối hai bên	143/73	72	1947	76	153	30.7574	F	0	35.7	138.3		1	1	0	0	0	0	0	0	0	0	0	0	0	0	1	1	1	1
21028138.45214	Ù tai - Nghe kém hỗn hợp 2 tai/ Viêm tai giữa mạn tính trái đợt cấp - Bán tắc vòi nhĩ 2 tai - Viêm mũi dị ứng	Bệnh nhân ù tai 2 bên khoảng vài tháng nay, nghe kém, không ho, không sốt	144/83	52	1976	47	155	21.6441	F	0	32.7	95	3.7	1	0	0	0	0	0	0	0	0	0	0	0	0	0	0	0	1	1
21030055.45267	2M: Vẩn đục dịch kính + khô mắt	ngứa cộm mắt nhìn vẩn	129/70	56	1964	59	160	21.875	F	0		97	2.1	0	0	0	0	0	0	0	0	0	0	0	0	0	0	0	0	1	1
21037233.45270	2M:Viêm bờ mi mạn tính+ Khô mắt.MP: Sẹo giác mạc cũ.MT: Đục thể thủy tinh bắt đầu	Nhìn mờ, nhức mỏi mắt, khô mắt, ngứa cộm	107/57	55	1959	64	155	22.8928	F	0	35.2	117	3.8	1	0	0	0	0	0	0	0	0	0	0	0	0	0	0	0	1	1
21038859. 15/07/2023	Cơn đau thắt ngực không ổn định - Rối loạn lipid máu - Hạ kali máu (3.4) - Tăng men gan ổn định - Đau đầu ( Đề nghị chụp mạch vành, bệnh nhân chưa đồng ý)	Bệnh nhân thấy đau ngực, khó thở, mệt mỏi, đau họng, đau đầu, tức hạ vị	154/89	58	1976	47	159	22.9421	F	0	35.6	136.7		1	1	0	0	0	0	0	0	0	0	0	0	0	0	1	1	1	1
21040720. 29/07/2023	Ù tai đo rối loạn vận mạch - Nghe kém tiếp nhận mức độ trung bình hai tai - Viêm mũi họng ( Bệnh nhân dùng thuốc theo đơn tự túc)	Bệnh nhân ù tai, nghe kém, đến khám	121/68	64	1956	67	176	20.6612	M	0		127	3.4	0	0	0	0	0	0	0	0	0	0	0	0	0	0	0	0	1	1
21046478.45055	Viêm dạ dày H.p (+) - IBS - Trĩ nội độ I - Viêm da quanh hậu môn - Viêm họng mạn - Nang tuyến giáp - Nốt vôi hóa gan (P) - Cặn thận hai bên - Rối loạn lipid máu - đường máu (Điều chỉnh chế độ ăn) - Bàng quang tăng hoạt - Hồng cầu nhỏ (Đề nghị xét nghiệm Feritin, điện di huyết sắc tố)	Bệnh nhân thấy đau bụng, đại tiện phân lỏng thường xuyên, mệt mỏi, tiểu nhiều, không buốt rắt, nhìn mờ. béo bụng BMI= 27.73	120/80	83	1994	29	173	27.7323	M	0		121	3	0	0	0	0	0	0	0	0	0	0	0	0	0	0	0	0	1	1
21070055.45145	Tăng huyết áp - Viêm dạ dày H.p (-) - Polyp đại tràng - Cắt Polyp đại tràng - IBS - Trĩ nội độ II - HoHL - HoBL - Rối loạn Lipid máu - Tăng acid uric - Bướu giáp nhân (Đề nghị nhập viện nhưng bệnh nhân không đồng ý)	Bệnh nhân thấy đau bụng, ợ hơi, ợ chua, rối loạn phân, ngày 2 lần, chóng mặt, mệt mỏi, chán ăn, hồi hộp trống ngực, BMI = 23.83. Huyết áp lần 2 là 170/90 mmHg. Nội soi đại tràng có polyp đại tràng => Chỉ định cắt polyp qua nội soi	163/103	59.5	1959	64	158	23.8343	F	0		111	2.3	0	0	0	0	0	0	0	0	0	0	0	0	0	0	0	0	1	1
21074326.45288	Cơn đau thắt ngực ổn định - Ngoại tâm thu thất sô lượng nhiều (11%) - Huyết áp dao động nhẹ - Đau đầu, chóng mặt - Rối loạn tiền đình - Phình động mạch cảnh trong trái	Bệnh nhân thấy hồi hộp, thỉnh thoảng đau đầu, huyết áp dao động	117/73	58	1991	32	158	23.2335	F	0		104	2.2	0	0	0	0	0	0	0	0	0	0	0	0	0	0	0	0	1	1
21082704.45270	Ù tai - Nghe kém tiếp nhận mức độ trung bình hai tai - Viêm bán tắc vòi nhĩ - Viêm mũi họng	Ù tai 2 bên, nghe kém > 2 tháng nay, chảy dịch mũi, ngạt mũi 1 tuần	120/80	45	2006	17	170	15.5709	M	0	37.1	90	3.1	1	0	0	0	0	0	0	0	0	0	0	0	0	0	0	0	1	1
21084576.44996	Viêm dạ dày H.p (+) - IBS - Trĩ nội độ I - Trĩ ngoại - Đau đầu vận mạch - Viêm xoang - Viêm họng thanh quản cấp - Gan nhiễm mỡ - Nang thận - Rối loạn Lipid máu - Thiếu Kẽm - Đái tháo đường type 2 - Theo dõi Tăng huyết áp (Tư vấn theo dõi huyết áp)	Bệnh nhân thấy chướng bụng, đầy hơi, đau bụng, đại tiện phân nát ngày 2 lần, choáng đầu, nội soi họng: Viêm họng thanh quản cấp. Xét nghiệm máu có Glucose: 8.18mmol/l, HbA1c: 8.7% . Xét nghiệm máu có Cholesterol: 6.5, huyết áp lần 2: 136/85mmHg	155/102	60	1966	57	162	22.8624	M	0		101	3.9	0	0	0	0	0	0	0	0	0	0	0	0	0	0	0	0	1	1
21094284.45280	Tăng huyết áp - Hở van động mạch chủ vừa - Suy tim - Đái tháo đường type 2 - Nhồi máu tiểu não (T7/2021) - Ngoại tâm thu thất - Gan nhiễm mỡ - Nang thận - Xơ vữa động mạch thận - Rối loạn Lipid máu - Suy tĩnh mạch chi dưới - Tăng men gan - Suy thượng thận nhẹ - Thoái hóa Myelin chất trắng vùng trán đỉnh hai bên - Teo não - Chóng mặt - Rối loạn tiền đình - Mất ngủ	Bệnh nhân thấy chóng mặt, đau đầu nhiều, tê yếu tay chân, mệt, khó thở, chậm chạp, đến khám	128/82	75	1963	60	167	26.8923	M	0	35.1	92	2.3	1	1	0	0	0	0	0	0	0	0	0	0	0	0	1	1	1	1
21095575.45241	Đau đầu vận mạch - Thoái hóa cột sống cổ - Rối loạn lipid máu ( Điều chỉnh chế độ ăn) - Theo dõi suy giáp dưới lâm sàng ( Đề nghị khám thêm chuyên khoa nội tiết)	Bệnh nhân thấy đau đầu vùng chẩm gáy 01 năm nay, đau nhói từng cơn, đau cổ gáy, không nôn, không sốt, mất ngủ, không chóng mặt, mệt mỏi, BMI= 23.88	140/90	65	1976	47	165	23.8751	M	0	27.6	138.7		0	0	0	1	0	0	0	0	0	0	0	0	0	0	1	1	1	1
21099553. 15/06/2023	Viêm gan virus B mạn - Theo dõi Xơ gan - Viêm dạ dày H.p (-) - Viêm đại tràng - Thiếu sắt - Viêm mũi họng cấp - Đau đầu vận mạch	Bệnh nhân thấy đau bụng hạ vị - hố chậu phải, đầy chướng bụng, chậm tiêu, táo bón, da vàng, mệt mỏi, chán ăn, đau rát họng, ù tai, đau nửa đầu phải. Nội soi tai mũi họng có Viêm mũi họng cấp	97/52	53	1998	25	157	21.5019	F	0		98	3.1	0	0	0	0	0	0	0	0	0	0	0	0	0	0	0	0	1	1
21101478.45281	Ngoại tâm thu thất - Tăng huyết áp - Hở van ba lá nhẹ - vừa - Đái tháo đường type 2 - Rối loạn mỡ máu - Bệnh tim thiếu máu cục bộ- Suy giãn tĩnh mạch chi dưới - Suy thượng thận - Hạ kali máu (3.3) - Nhiễm khuẩn tiết niệu/ TS mổ cắt tuyến giáp	Bệnh nhân toàn trạng ổn định, đến tái khám.	131/59	60	1957	66	155	24.974	F	0	30.3	101	3.3	0	1	0	0	0	0	0	0	0	0	0	0	0	0	1	1	1	1
21108503.45286	Tăng huyết áp - Nhịp chậm xoang - Rối loạn Lipid máu đang điều trị - Tăng men gan vừa - nhiều - Phì đại tiền liệt tuyến - Mất ngủ - Chóng mặt - Rối loạn tiền đình - Hở van động mạch phổi nhẹ, hở van động mạch chủ nhẹ - Nốt tăng nhỏ ở lách - TD U máu lách - Xơ vữa động mạch cảnh, động mạch thận, chi dưới - Ổ tổn thương dịch hóa vùng vành tia trái - Tai biến mạch máu não cũ - Loãng xương - Nốt vôi …	Bệnh nhân tê bì chân tay, đau nhức các xương dài, chóng mặt, mất ngủ, đến tái khám.	97/56	55	1955	68	160	21.4844	M	0	43.4	143.9	6.5	1	1	0	0	0	0	1	0	0	0	0	0	0	0	1	2	1	1
21109571.45010	Hội chứng ruột kích thích - Polyp trực tràng (Sinh thiết hết) - Trĩ nội độ I - Đau nửa đầu - Viêm gan nhiễm mỡ - Rối loạn Lipid máu - Tăng acid uric - Đường máu ổn định	Bệnh nhân thấy đại tiện phân lỏng ngày 2 lần, không đau bụng, không ợ hơi, ợ chua, đau nửa đầu	110/70	74	1991	32	161	28.5483	M	0		106	2.7	0	0	0	0	0	0	0	0	0	0	0	0	0	0	0	0	1	1
21113405.45277	MP Xuất huyết võng mạc + TD xuất huyết dịch kính . MT đã mổ bong võng mạc hiện còn dầu silicon . 2M khô mắt	nhìn mờ , khô mắt	120/74	69	1976	47	166	25.0399	M	0	32.6	82	3.4	0	0	0	0	0	0	0	0	0	0	0	0	0	0	0	0	1	1
21127082.45278	Tăng huyết áp - Bệnh tim thiếu máu cục bộ - Gan nhiễm mỡ độ II -Tăng acid uric - Tăng men gan - Rối loạn Lipid máu - Nhân thùy trái tuyến giáp (TIRADS 3-4) - Đám mờ đáy phổi phải CRNN - TD Xơ phổi - Gan nhiễm mỡ - Suy thượng thận ổn định - Nang thận phải (49x50mm) - Xơ vữa động mạch cảnh, động mạch thận	Bệnh nhân toàn trạng ổn định, đến tái khám.	122/63	52	1934	89	156	21.3675	F	0	28.4	139.6		0	0	0	0	0	0	1	0	0	0	0	0	0	0	1	1	1	0
21130035.45011	2M Viêm giác mạc nông		157/99	68	1992	31	160	26.5625	M	0		97	2.3	0	0	0	0	0	0	0	0	0	0	0	0	0	0	0	0	1	1
21130760. 14/07/2023	2M:Mỏi điều tiết+ khô mắt+ đau thần kinh trên hố	mỏi mắt, nhức mắt,nhìn mờ	120/80	45	1993	30	150	20	F	0	36.3	93	3.7	1	0	0	0	0	0	0	0	0	0	0	0	0	0	0	0	1	1
21143176.44994	MP Vẩn đục dịch kính . 2M khô mắt	nhìn mây , nhìn mờ lóa	147/97	88	1956	67	167	31.5537	M	0		99	2.8	0	0	0	0	0	0	0	0	0	0	0	0	0	0	0	0	1	1
21155920. 23/06/2023	Viêm dạ dày và hành tá tràng H.p (-) - GERD - Nhú thực quản (Sinh thiết hết) - Polyp đại tràng - Cắt Polyp đại tràng - IBS - Rối loạn tiền đình - Thoát vị đĩa đệm cột sống cổ chèn ép rễ thần kinh - Viêm gan nhiễm mỡ - Rối loạn Lipid máu - đường máu - Thiếu sắt - Thiếu kẽm (Đề nghị nhập viện nhưng bệnh nhân không đồng ý)	Bệnh nhân thấy đau bụng, trào ngược, ợ hơi, ợ chua, nuốt vướng nghẹn, đau vai gáy, đau lan xuống tay và lên đầu, tê bì tay, đau tăng khi hắt hơi và thay đổi tư thế, chóng mặt, rối loạn phân, da xạm, hoa mắt, người mệt mỏi, đã điều trị nội khoa nhiều đợt không đỡ. Khám: ép cột sống cổ (+), dấu hiệu chuông bấm (+). Xét nghiệm máu có men gan tăng GOT/GPT/GGT: 76.91/58.11/53.14 U/L . Nội soi đại tràn…	121/85	56	1963	60	160	21.875	F	0		101	3.8	0	0	0	0	0	0	0	0	0	0	0	0	0	0	0	0	1	1
21179948.45178	Cơn đau thắt ngực ổn định - Rối loạn lipid máu, Tăng acid uric (điều chỉnh chế độ ăn) - Suy tĩnh mạch chi dưới - Đau đầu - TD Cơn Migraine - Xơ vữa nhẹ động mạch cảnh - Chóng mặt	Bệnh nhân thấy mệt, chóng mặt, đau buốt từ hông xuống	131/80	65	1961	62	164	24.1672	F	0		122	3.3	0	0	0	0	0	0	0	0	0	0	0	0	0	0	0	0	1	1
21184306.45201	2M: Viêm bờ mi mạn + mỏi điều tiết + khô mắt	ngứa cộm mắt, mỏi mắt	12/8	77	2000	23	180	23.7654	M	0		86	3.1	0	0	0	0	0	0	0	0	0	0	0	0	0	0	0	0	1	1
22014589.45027	2M:Viêm bờ mi mạn tính+ Khô mắt+ Mỏi điều tiết+ Dày sừng nang lông da mi	Nhìn mờ,ngứa cộm,khô mắt	102/67	46	1997	26	157	18.662	F	0		93	2	0	0	0	0	0	0	0	0	0	0	0	0	0	0	0	0	1	1
22037775.45158	Đau đầu vận mạch - Viêm xoang sàng và xoang trán ( Bệnh nhân dùng thuốc theo đơn tự túc)	Bệnh nhân đau đầu vùng trán khoảng 2-3 tháng, đau nhói vùng thái dương, không nôn, không sốt	131/71	62	1962	61	160	24.2187	M	0	36.3	103	3.8	1	0	0	0	0	0	0	0	0	0	0	0	0	0	0	0	1	1
22044733.45003	Tràn dịch khớp gối trái sau chấn thương / Thoái hóa khớp gối trái - Sau mổ tái tạo dây chằng chéo trước gối trái ( Bệnh nhân dùng thuốc theo đơn tự túc )	Đau, sưng nề, hạn chế vận động khớp gối Trái, mệt mỏi, chán ăn, nhìn đôi, nhìn mờ	126/75	85	1968	55	178	26.8274	M	0	34.4	126	2.8	0	0	0	0	0	0	0	0	0	0	0	0	0	0	0	0	1	1
22047687.45266	Nhồi máu não cũ -TS Nhồi máu lách, thận- Hẹp van hai lá vừa- Hẹp chủ nhẹ - Nhĩ trái giãn- Rung nhĩ đang điều trị thuốc kháng Vitamin K - Tăng huyết áp - Đái tháo đường type 2 - Rối loạn Lipid máu - Xơ vữa động mạch cảnh - Rối loạn tiền đình	Bệnh nhân toàn trạng ổn định, đến tái khám.	126/76	60	1954	69	150	26.6667	F	0	28.4	17	4.1	1	0	0	0	0	0	0	0	0	0	1	0	0	0	1	1	1	1
22052831.45043	2M:Viêm bờ mi mạn+ khô mắt+ mỏi điều tiết	ngứa cộm,mỏi mắt,nhìn mờ	113/59	48	1991	32	161	18.5178	F	0	29.6	103	3	0	0	0	0	0	0	0	0	0	0	0	0	0	0	0	0	1	1
22055203.45211	2M: Viêm bờ mi mạn + vẩn đục dịch kính + khô mắt	ngứa cộm mắt, nhìn ruồi	/70	43	1960	63	153	18.369	M	0		103	2.4	0	0	0	0	0	0	0	0	0	0	0	0	0	0	0	0	1	1
22057194.45284	Cơn đau thắt ngực ổn định - Hẹp 50 % LAD1 - 20 % LAD 2 - Tăng huyết áp - Đái tháo đường type 2 mới phát hiện - Bệnh tim thiếu máu cục bộ - Hở van hai lá nhẹ, hở van động mạch phổi nhẹ - Rối loạn lipid máu - Polyp túi mật - Chóng mặt	bệnh nhân ổn định	137/85	49	1953	70	154	20.6612	F	1	27.3	135.1	4.2	1	1	0	0	0	0	0	0	0	0	0	0	0	0	1	1	1	1
22060654.45211	Viêm dạ dày và hành tá tràng H.p (-) - GERD - Đau đầu vận mạch / Tăng huyết áp đang điều trị - Chấn thương thủng màng nhĩ phải - Nấm tai ngoài phải	Bệnh nhân thấy đau bụng thượng vị, nóng rát, ợ hơi, ợ chua, đau đầu, đau dữ dội từng cơn, buồn nôn, chóng mặt, người mệt mỏi nhiều. Khám: Gáy mềm, không liệt, Dấu hiệu não, màng não (-), Rối loạn thăng bằng (+/-).	144/85	66	1960	63	155	27.4714	F	0		100	3.7	0	0	0	0	0	0	0	0	0	0	0	0	0	0	0	0	1	1
22061103.45157	2M:Glôcôm thứ phát do corticoid/ IOL + khô mắt	nhức mắt, nhìn mờ	131/81	62	1954	69	164	23.0518	M	0	31.9	65	5.77	1	0	0	0	0	0	0	0	0	0	0	0	0	0	0	0	1	1
22065347. 12/06/2023	Chóng mặt cấp - Tổn thương cũ nhân bèo (P) - Vi xuất huyết cũ thùy trán (P) - Theo dõi U mạch gan (P) - Thoái hóa cột sống thắt lưng - Nhiễm khuẩn tiết niệu	Chóng mặt, đau cột sống thắt lưng, tiểu vàng, không buốt, hay quên, mệt mỏi	161/97	49	1949	74	157	19.8791	F	0		105	2.7	0	0	0	0	0	0	0	0	0	0	0	0	0	0	0	0	1	1
22070903.45275	Chóng mặt cấp - Rối loạn tiền đình - Tăng huyết áp - Hở van động mạch chủ nhẹ - Đái tháo đường type 2 - Rối loạn lipid máu - Thoái hóa Myelin chất trắng thùy trán và đỉnh hai bên nguồn gốc vi mạch - Xơ vữa động mạch cảnh - Hẹp nhẹ động mạch thận hai bên - Suy thượng thận nhẹ	Bệnh nhân mệt, mờ mắt (khám thêm CK mắt)	155/76	50	1956	67	154	21.0828	F	0	43.2	145.7	6.1	1	1	0	0	1	0	0	0	0	0	0	0	0	0	1	2	1	1
22072246.45222	Viêm dạ dày H.p (-) - GERD - IBS - Polyp tăng sản đại tràng - Trĩ nội độ I - Rối loạn Lipid máu - Đái tháo đường type 2 (Điều chỉnh chế độ ăn) - Thiếu sắt - Xơ vữa nhẹ hệ động mạch cảnh - Viêm mũi xoang cấp - Viêm họng thanh quản cấp - Nang sụn nắp thanh thiệt - Polyp túi mật - Sỏi túi mật - Đau nửa đầu	Bệnh nhân thấy đau bụng, ợ hơi, ợ chua, ợ nóng, trào ngược, đại tiện phân lỏng nát, ngày 3 lần, ho, đau rát họng, đau nửa đầu, ù tai, chóng mặt, mệt mỏi, da xanh, BMI = 24.26, Nội soi tai mũi họng: Viêm mũi xoang cấp - Viêm họng thanh quản cấp - Nang sụn nắp thanh thiệt	130/72	51	1961	62	145	24.2568	F	0		105	2.5	0	0	0	0	0	0	0	0	0	0	0	0	0	0	0	0	1	1
22075436.45143	MT:Vẩn đục dịch kính .2M: khô mắt	nhìn vẩn, lóa , mờ	113/64	52	1969	54	156	21.3675	F	0	34.7	128	3	1	0	0	0	0	0	0	0	0	0	0	0	0	0	0	0	1	1
22078794.45289	Teo não - Đau nửa đầu - Thoái hóa chất trắng	Đau đầu dữ dội, nói khó	133/87	52	1971	52	155	21.6441	F	0	27.5	94	2.8	1	0	0	0	0	0	0	0	0	0	0	0	0	0	0	0	1	1
22082767.44931	ù tai trái - nghe kém tiếp nhận tai trái tần số cao	ù tai trái tiếng ve kêu, không rõ nghe kém, không đau đầu, không chóng mặt, không buồn nôn	142/90	71	1975	48	170	24.5675	M	0		114	2.7	0	0	0	0	0	0	0	0	0	0	0	0	0	0	0	0	1	1
22083155.44967	Ù tai trái - TD rối loạn tuần hoàn tai trong	ù tai trái		51	1983	40	159	20.1733	M	0	35	111	2.9	1	0	0	0	0	0	0	0	0	0	0	0	0	0	0	0	1	1
22089265.45194	2M: Vẩn đục dịch kính / IOL + Khô mắt + Viêm bờ mi mạn+ Lông xiêu mi dưới . MT: Đục bao sau	nhìn ruồi bay , nhìn mờ , ngứa cộm mắt	110/70	55	1962	61	150	24.4444	F	0		105	3.9	0	0	0	0	0	0	0	0	0	0	0	0	0	0	0	0	1	1
22096134. 11/06/2023	Tăng huyết áp - Rối loạn lo âu (Duy trì thuốc huyết áp theo đơn cũ, dùng thuốc theo đơn tự túc)	Thỉnh thoảng chóng mặt, hồi hộp trống ngực, lo âu	108/63	58	1973	50	162	22.1003	M	0	27.8	108	3.3	0	0	0	0	0	0	0	0	0	0	0	0	0	0	0	0	1	1
22097027. 11/06/2023	Đau đầu vận mạch	Đau nửa đầu trái giật từng cơn, không nôn, không sốt, đau 1 năm nay	107/60	55	2005	18	157	22.3133	F	0	35.8	89	2.9	1	0	0	0	0	0	0	0	0	0	0	0	0	0	0	0	1	1
22106623.45267	Chóng mặt - Rối loạn tiền đình - Thoái hóa chất trắng dưới vỏ vùng trán đỉnh 2 bên - Teo não dưới vỏ vùng trán đỉnh 2 bên- Cơn đau thắt ngực ổn định - Bệnh tim thiếu máu cục bộ - Nhồi máu não ( 08/2022) - Tăng huyết áp - Rối loạn Lipid máu - Tăng men gan - Xơ vữa động mạch cảnh, động mach thận - Cặn thận 2 bên - Rối loạn đường máu lúc đói - Suy tĩnh mạch chi dưới - Mất ngủ/ TS Nhồi máu não cũ	bệnh nhân chóng mặt nhiều, mệt, huyết áp dao động, mất thăng bằng	130/70	56	1962	61	154	23.6128	F	0	37.1	158.7	5.4	1	1	1	0	0	0	0	0	0	0	0	0	0	0	1	2	1	1
22121543.45165	2M: Mỏi điều tiết + đau thần kinh trên hố + Khô mắt	nhìn mờ , mỏi mắt , nhức mắt , khô rát mắt	110/70	48	2002	21	162	18.2899	F	0		92	2.2	0	0	0	0	0	0	0	0	0	0	0	0	0	0	0	0	1	1
22123184. 21/06/2023	2M:Glôcôm góc mở nhãn áp điều chỉnh với Azarga + Khô mắt+ IOL.MT: Đục bao sau	Nhìn mờ,nhức mỏi mắt,khô mắt	110/70	65	1974	49	163	24.4646	M	0		104	3.2	0	0	0	0	0	0	0	0	0	0	0	0	0	0	0	0	1	1
22136710.45196	Viêm dạ dày H.p (-) - Nhiều Polyp túi mật - Rối loạn Lipid máu - Thiếu sắt, kẽm - Rối loạn tiền đình	Bệnh nhân thấy đau bụng thượng vị, ợ hơi, ợ chua, da xanh, đau đầu, chóng mặt, mệt mỏi, BMI = 23.77, Xét nghiệm máu có sắt huyết thanh: 10.5	117/65	77	1994	29	180	23.7654	M	0	43.5	99	2.6	1	0	0	0	0	0	0	0	0	0	0	0	0	0	0	0	1	1
22152075.44996	Rối loạn chức năng tiền đình/ THA - ĐTĐ - RLLM	bn kể nhiều ngày nay bn bị chóng mặt, mọi vật xoay tròn, buồn nôn, không nôn, kèm theo tê chân trái, ở nhà uống thuốc không đỡ => vv khám: tỉnh, chóng mặt nhiều, HCMN (-), đồng tử 2 bên đều, PXAS (+), tê nửa người trái, Tim đều, phổi RRFN rõ, bụng mềm	137/81	63	1954	69	160	24.6094	F	0	34	47	4.9	1	0	0	0	0	0	0	0	0	0	0	0	0	0	0	0	1	1
22152075.45058	THA - ĐTĐ typ II - RLLM - RL tiền đình	BN tiền sử: THA - ĐTĐ - RLLM - RL tiền đình điều trị đều, nay tái khám theo hẹn, Khám tỉnh, G: 15 điểm, da niêm mạc hồng, Tim đều, phổi RRN rõ, Bụng mềm, không liệt khu trú, HC màng nã o(-)	120/71	63	1954	69	156	25.8876	F	0	34	47	4.9	1	0	0	0	0	0	0	0	0	0	0	0	0	0	0	0	1	1
22154533.45247	Viêm gân nhị đầu vai T - Thoái hóa cột sống thắt lưng - Đau nửa đầu	Đau vai T, cột sống thắt lưng, hạn chế vận động, kèm theo đau nửa đầu T	127/79	63	1972	51	155	26.2227	F	0	33.7	143.1		1	0	0	0	0	0	0	1	0	0	0	0	0	0	1	1	1	1
23002299. 01/06/2023	MT Glôcôm góc đóng giai đoạn gần mù đã CBCM nhãn áp không điều chỉnh . MP glocom góc đóng tiềm tàng đã laser mống mắt chu biên . 2M khô mắt	nhìn mờ , nhức mắt	120/60	59	1960	63	156	24.2439	F	0		103	3.2	0	0	0	0	0	0	0	0	0	0	0	0	0	0	0	0	1	1
23003302.44942	Viêm dạ dày H.p (-) - Polyp đại tràng (Sinh thiết hết) - Trĩ nội độ II - IBS - Polyp túi mật - Đau đầu vận mạch - Rối loạn Lipid máu - Thiếu Kẽm - Thiếu sắt (Kiểm tra định kỳ túi mật 3-6 tháng/ lần)	Bệnh nhân thấy đau bụng thượng vị âm ỉ, đại tiện rối loạn phân, lúc táo, lúc lỏng, buồn nôn, đau đầu, chóng mặt, người mệt mỏi, niêm mạc nhợt, Xét nghiệm máu có Cholesterol: 9.18, sắt huyết thanh:8.4	125/83	55	1964	59	162	20.9572	F	0		110	2.9	0	0	0	0	0	0	0	0	0	0	0	0	0	0	0	0	1	1
23005257.44959	Viêm dạ dày H.p (+) - GERD - Túi thừa tá tràng - Tổn thương thân vị (Đã sinh thiết) - Polyp đại tràng - Cắt Polyp đại tràng - Túi thừa đại tràng - IBS - Trĩ nội độ I - Đau đầu vận mạch - Rối loạn tiền đình - Xơ vữa động mạch cảnh - Rối loạn Lipid máu - đường máu - Viêm gan nhẹ - Thiếu sắt	Bệnh nhân thấy đau bụng, ợ hơi, ợ chua, đại tiện rối loạn phân ngày 1 lần, người mệt mỏi, chán ăn, hoa mắt, đau đầu. Nội soi đại tràng có polyp đại tràng => Chỉ định cắt polyp qua nội soi , Xét nghiệm máu có sắt huyết thanh: 8.7	132/89	45	1949	74	150	20	F	0		93	3.8	0	0	0	0	0	0	0	0	0	0	0	0	0	0	0	0	1	1
23007657.44977	MP:Sẹo giác mạc+ vẩn đục dịch kính/ mắt độc nhất.MT: mắt giả			55	1966	57	157	22.3133	M	0	27.5	104	1.9	1	0	0	0	0	0	0	0	0	0	0	0	0	0	0	0	1	1
23008142.44970	Theo dõi Viêm dạ dày- ruột cấp (Đề nghị nội soi dạ dày - đại tràng) - Viêm gan B mạn (Đề nghị làm HBV DNA) - Rối loạn dung nạp đường ( Điều chỉnh chế độ ăn)	Bệnh nhân thấy đau khắp bụng , đại tiện phân nát thường xuyên, mệt mỏi, ăn kém, thể trạng béo BMI: 36.03. SAOB: thâm nhiễm mỡ nhẹ cạnh đại tràng trái tương ứng vị trí đau	120/80	80	1989	34	149	36.0344	F	0		95	2.6	0	0	0	0	0	0	0	0	0	0	0	0	0	0	0	0	1	1
23009298.44975	Viêm dạ dày H.p (-) - GERD - U dưới niêm mạc dạ dày - IBS - Polyp đại trực tràng (Sinh thiết hết) - Trĩ nội độ I - Gan nhiễm mỡ - Đau đầu vận mạch - Rối loạn Lipid máu - Thiếu sắt - Theo dõi Tăng huyết áp (Tư vấn theo dõi huyết áp)	Bệnh nhân thấy nóng rát thượng vị, ợ hơi, ợ chua, buồn nôn, sôi bụng, đau bụng âm ỉ, đại tiện rối loạn phân, chán ăn, mệt mỏi, hoa mắt, đau đầu, béo bụng BMI: 23.10 , huyết áp lần 2: 146/86mmHg, lần 3: 130/80mmHg, Xét nghiệm máu có sắt huyết thanh: 9.3	154/91	55.5	1965	58	155	23.1009	F	1		107	4.2	1	0	0	0	0	0	0	0	0	0	0	0	0	1	1	1	1	0
23009411.44981	2M: Viêm bờ mi mạn tính + mỏi điều tiết + khô mắt + đau thần kinh trên hố	cộm ngứa mắt, khô mắt, nhìn mờ	120/80	55	1988	35	156	22.6003	F	0	32.9	83	2.2	1	0	0	0	0	0	0	0	0	0	0	0	0	0	0	0	1	1
23010777.45034	Tăng huyết áp - Nhồi máu não cũ- Chóng mặt - Ngoại tâm thu thất - Xơ vữa động mạch cảnh - Rối loạn Lipid máu - Rối loạn giấc ngủ	Chóng mặt	193/104	58	1954	69	158	23.2335	M	0	26.1	144.4		1	0	1	0	0	0	0	0	0	0	0	0	0	0	1	1	1	1
23010777.45064	Tăng huyết áp - Nhồi máu não cũ - Chóng mặt - Ngoại tâm thu thất - Xơ vữa động mạch cảnh - Rối loạn Lipid máu - Rối loạn dung nạp đường - Tăng bạch cầu ưa acid - Tăng men gan	Chóng mặt, mệt mỏi	145/85	58	1954	69	158	23.2335	M	1	32.6	136.1	4.2	1	0	1	0	0	0	0	0	0	0	0	0	0	0	1	1	1	1
23012453.44988	Gút giai đoạn cấp - Tăng men gan - Rối loạn lipid máu	Đau khớp cổ chân (P), hạn chế vận động, nhìn mờ	158/107	70	1971	52	167	25.0995	M	1	35.3	139	4.9	1	0	0	0	0	0	0	0	0	1	0	0	0	0	1	1	1	1
23012743.45014	MP:Vẩn đục dịch kính /IOL.2M: Khô mắt	Nhìn mờ,nhìn ruồi muỗi,khô mắt	110/70	82	1959	64	152	35.4917	F	0		93	2.7	0	0	0	0	0	0	0	0	0	0	0	0	0	0	0	0	1	1
23012808.44989	Tăng huyết áp - Nhịp chậm xoang - TD Tai biến mạch máu não thoáng qua - Rối loạn Lipid máu -Xơ vữa động mạch cảnh - Hở van hai lá nhẹ - Nang thận 2 bên - Rối loạn tiền đình	bệnh nhân đau đầu, chóng mặt, nặng đầu, tê 1/2 người (T), nhịp tim chậm, BMI: 24.46, huyết áp đo cao 140 mmHg	126/74	65	1954	69	163	24.4646	M	1	35.4	137.2	4.1	1	0	1	0	0	0	0	0	0	0	0	0	0	0	1	1	1	1
23012808.45017	Tăng huyết áp - Nhịp chậm xoang - TD Tai biến mạch máu não thoáng qua - Rối loạn Lipid máu - Xơ vữa động mạch cảnh - Hở van hai lá nhẹ - Nang thận 2 bên - Rối loạn tiền đình	Bệnh nhân chóng mặt nhẹ ( Tạm ngừng thuốc HA)	110/74	65	1954	69	163	24.4646	M	1	30.7	137.6	2.5	1	0	1	0	0	0	0	0	0	0	0	0	0	0	1	1	1	1
23012858.44989	Viêm teo dạ dày H.p(+) - GERD - Barret thực quản - Nhú thực quản (Sinh thiết hết) - Viêm hồi tràng - đại tràng (Đã sinh thiết) - Trĩ nội độ I - Đau đầu vận mạch - Hạ Canxi máu - Thiếu Kẽm - Thiếu sắt nhẹ - Tăng bạch cầu ưa acid - Rối loạn Lipid máu nhẹ - Rối loạn tiền mãn kinh	Bệnh nhân thấy đau bụng, trào ngược, đầy chướng bụng, táo bón, 1 tuần đại tiện 1 lần, người mệt mỏi, chán ăn, hoa mắt, chóng mặt, đau đầu, béo bụng BMI: 24.65 xét nghiệm máu có calci ion máu giảm: 1.16	102/56	60	1975	48	156	24.6548	F	0		94	2.3	0	0	0	0	0	0	0	0	0	0	0	0	0	0	0	0	1	1
23013489.44992	Viêm gan C mạn - Viêm dạ dày H.p (-) - GERD - IBS - Trĩ nội độ I - Thoát vị đĩa đệm cột sống thắt lưng có chèn ép rễ thần kinh - Thoái hóa cột sống thắt lưng - Đau đầu vận mạch - Rối loạn Lipid máu - Hạ Canxi máu - Thiếu Kẽm	Bệnh nhân thấy đau bụng, sôi bụng, đại tiện rối loạn phân ngày 2-3 lần, ợ hơi, ợ chua, đau đầu, chóng mặt, đau hông lan xuống chân, hạn chế vận động và đi lại, người mệt mỏi, chán ăn, hoa mắt, béo bụng BMI: 25.33 , Xét nghiệm máu có men gan tăng GOT/GPT/GGT: 132/216/149U/L , antiHCV (+), Canxi ion máu giảm: 1.12	133/86	57	1974	49	150	25.3333	F	0		88	3.7	0	0	0	0	0	0	0	0	0	0	0	0	0	0	0	0	1	1
23013695.45290	Ngoại tâm thu thất - Tăng huyết áp - Đái tháo đường type 2 - Phì đại tiền liệt tuyến - RL Lipid máu - Gan nhiễm mỡ độ I - Poyp túi mật	đau ngực	152/90	58	1956	67	148	26.4792	M	0	29.3	132	3.8	1	0	0	0	0	0	0	0	0	0	0	0	0	0	0	0	1	1
23014470.44995	Viêm dạ dày H.p (-) - GERD - Polyp trực tràng (Sinh thiết hết) - IBS - Trĩ nội độ I - Thoái hóa nhẹ cột sống cổ - Viêm xoang - Đau đầu vận mạch - Hạ Canxi máu - Thiếu Kẽm	Bệnh nhân thấy đau đầu, đau vai gáy, đau bụng, ợ hơi, ợ chua, đại tiện rối loạn phân ngày 2 lần, người mệt mỏi, chán ăn , hoa mắt , xét nghiệm máu có Canxi ion máu giảm: 1.16	126/58	56	1988	35	163	21.0772	F	0		87	2.1	0	0	0	0	0	0	0	0	0	0	0	0	0	0	0	0	1	1
23015632.45270	Theo dõi rối loạn tuần hoàn tai trong	ù tai,đau đầu,chóng mặt ,có tiếng kêu trong tai	133/71	42	1991	32	156	17.2584	F	0		96	3.2	0	0	0	0	0	0	0	0	0	0	0	0	0	0	0	0	1	1
23015639.45267	Rối loạn Lipid máu - Thoái hóa cột sống cổ	đau mỏi vai gáy, hạn chế vận động, mệt mỏi, nhìn mờ	137/79	50	1960	63	150	22.2222	F	1	39.4	158.2	8	1	0	0	1	0	0	1	0	0	0	0	0	0	0	1	2	1	1
23015848.45001	Viêm gan C - Viêm gan tự miễn - Thiếu Kẽm - Đau đầu vận mạch (Bệnh nhân dùng thuốc theo đơn tự túc)	Bệnh nhân khám tại bệnh viện Nội tiết trung ương làm xét nghiệm máu có men gan tăng GOT/GPT/GGT:135/289/37U/L, ure/cre:4.2/68, mỡ máu, đường máu bình thường. Hiện tại bệnh nhân thấy người mệt mỏi, chán ăn, hoa mắt, đau đầu thường xuyên, đau bụng âm ỉ, đại tiện bình thường , xét nghiệm máu có anti HCV (+), antiDNA:28.1	117/76	62	1976	47	163	23.3355	F	0		100	3.6	0	0	0	0	0	0	0	0	0	0	0	0	0	0	0	0	1	1
23015848.45035	Viêm gan C mạn - Viêm gan tự miễn - Đau đầu vận mạch - Thiếu Kẽm - Thiếu Magne	Bệnh nhân thấy mệt mỏi, chán ăn, hoa mắt, đại tiểu tiện bình thường, da vàng, béo bụng BMI = 23.34 , Xét nghiệm máu có Magie: 0.76	132/76	62	1976	47	163	23.3355	F	0		100	3.8	0	0	0	0	0	0	0	0	0	0	0	0	0	0	0	0	1	1
23016411.45178	Nhồi máu não (08/2023) - Tăng huyết áp - Chóng mặt - Hạch vùng cổ mất cấu trúc xoang - Rối loạn mỡ máu	Bệnh nhân còn chóng mặt nhẹ	159/97	78	1968	55	170	26.9896	M	1	35.2	135.2	2.6	1	0	1	0	0	0	0	0	0	0	0	0	0	0	1	1	1	1
23017922.45009	Viêm gan virus B mạn - Viêm dạ dày H.p (-) - GERD - Nấm thực quản - Nang thực quản - Polyp dạ dày (Sinh thiết hết) - Polyp đại tràng - Cắt Polyp đại tràng - IBS - Trĩ hỗn hợp - Nang gan - Nang thận - Đau đầu vận mạch - Rối loạn dung nạp đường (Điều chỉnh chế độ ăn - theo dõi và kiểm tra định kỳ Viêm gan B)	Bệnh nhân thấy đau bụng, đại tiện rối loạn phân sau ăn đồ lạ, ợ hơi, ợ chua, đau đầu khi thay đổi thời tiết, người mệt mỏi, chán ăn , xét nghiệm máu có HbsAg(+), Hbc Total(+). Nội soi đại tràng có polyp đại tràng => Chỉ định cắt polyp qua nội soi	126/81	60	1952	71	160	23.4375	M	0		99	2.5	0	0	0	0	0	0	0	0	0	0	0	0	0	0	0	0	1	1
23019499.45014	Viêm dạ dày H.p (-) - GERD - Polyp đại tràng (Sinh thiết hết) - Viêm đại trực tràng (Đã sinh thiết) - Túi thừa đại tràng - Trĩ nội độ I - Đau đầu vận mạch - Viêm gan nhiễm mỡ - Rối loạn Lipid máu - Rối loạn dung nạp đường/TS Sán não	Bệnh nhân thấy đau đầu, ù tai, đau bụng âm ỉ, ợ hơi, ợ chua, đại tiện phân nát ngày 3 lần, người mệt mỏi, chán ăn, hoa mắt, béo bụng BMI = 26.64	123/76	77	1982	41	170	26.6436	F	0		112	2.9	0	0	0	0	0	0	0	0	0	0	0	0	0	0	0	0	1	1
23020263.45022	Nghe kém tiếp nhận mức độ nhẹ tai (P) > 6 tháng	ù tai *P), có tiếng kêu trong tai, camt giác nghe kém 6 tháng nay	110/	60	1940	83	157	24.3418	F	0		115	3.4	0	0	0	0	0	0	0	0	0	0	0	0	0	0	0	0	1	1
23021809.45043	2M:Mỏi điều tiết+ đau thần kinh trên hố + khô mắt	nhìn mờ, mỏi nhức mắt	120/80	51	1993	30	158	20.4294	F	0	34	100	2.3	1	0	0	0	0	0	0	0	0	0	0	0	0	0	0	0	1	1
23025679.45037	Viêm dạ dày và hành tá tràng H.p(-) - Viêm thực quản - Thoát vị hoành trượt dạ dày thực quản - Polyp đại tràng - IBS - Trĩ nội độ II - Xơ vữa động mạch cảnh - Đau đầu vận mạch - Rối loạn tiền đình - Viêm gan nhẹ - Rối loạn Lipid máu nhẹ - Tăng acid uric - Thiếu sắt nhẹ - Thiếu Kẽm (Đề nghị cắt Polyp đại tràng)	Bệnh nhân thấy đau bụng, đau đầu, buồn nôn, nôn, hoa mắt, chóng mặt, ợ hơi, ợ chua, đại tiện nhiều lần/ ngày, rối loạn phân, người mệt mỏi, ăn uống kém,	133/71	53	1944	79	155	22.0604	F	0		104	2.2	0	0	0	0	0	0	0	0	0	0	0	0	0	0	0	0	1	1
23027007.45043	2M:Viêm bờ mi mạn+ khô mắt+ đau thần kinh trên hố +nhìn mờ	nhức mắt,nhìn mờ,ngứa cộm	120/80	60	1959	64	158	24.0346	F	0		100	2.3	0	0	0	0	0	0	0	0	0	0	0	0	0	0	0	0	1	1
23027217. 20/06/2023	MT:Vẩn đục dịch kính .2M: Khô mắt + mỏi điều tiết + viễn lão thị	Nhìn mờ,nhức mỏi mắt,khô mắt,Nhìn chấm đen	110/70	60	1961	62	160	23.4375	M	0	27.8	108	3	1	0	0	0	0	0	0	0	0	0	0	0	0	0	0	0	1	1
23030282.45152	Viêm dạ dày H.p (-) ổn định - Viêm đại tràng - Viêm gan cần tìm nguyên nhân - Rối loạn lipid máu	Bệnh nhân thấy mệt mỏi, ăn kém , rối loạn phân , đau mắt	123/73	43	1966	57	142	21.3251	F	0		118	2.6	0	0	0	0	0	0	0	0	0	0	0	0	0	0	0	0	1	1
23031165.45060	Đau điểm kích hoạt liên sống bả (P)	Đau cột sống cổ, đau lan xuống vai (P) có tính chất cơ học, Bệnh nhân đã khám và điều trị PK tư nhân chưa đỡ, đau đầu, ù tai	134/79	54	1980	43	150	24	F	0	33	144.4		1	0	0	0	0	0	0	0	1	0	0	0	0	0	1	1	1	1
23031292.45060	Đau đầu vận mạch - Thoái hóa chất trắng não - Rối loạn giấc ngủ	Đau nửa đầu nhói từng cơn vài tháng nay, ngủ kém, không nôn, không sốt, ngủ kém. Đau khớp gối phải, đau tăng khi vận động	147/88	65	1960	63	166	23.5883	M	1	35.6	135.6	3.7	1	0	0	0	0	0	0	0	1	0	0	0	0	0	1	1	1	1
23031308. 11/06/2023	Rối loạn Lipid máu nhẹ - Nhịp nhanh xoang - Rối loạn Lo âu	Đau vai gáy, tê tay, sút cân (2kg/ 1 tháng), hồi hộp trống ngực, lo âu, thỉnh thoảng đau đầu	128/80	40	1997	26	156	16.4366	F	0		88	2.8	0	0	0	0	0	0	0	0	0	0	0	0	0	0	0	0	1	1
23034506.45069	Viêm dạ dày H.p (+) - GERD - IBS - Túi thừa manh tràng - Rách kẽ hậu môn - Đau đầu vận mạch - Rối loạn tiền đình	Bệnh nhân thấy đau bụng hố chậu trái, thỉnh thoảng ợ hơi, ợ chua, đại tiện táo bón, đại tiện 3-4 ngày/ lần, đau đầu, buồn nôn	99/60	53	1989	34	160	20.7031	F	0		95	3.6	0	0	0	0	0	0	0	0	0	0	0	0	0	0	0	0	1	1
23038949. 11/06/2023	Theo dõi Nhồi máu ổ khuyết - Thoái hóa chất trắng vùng trán đỉnh - Xơ vữa mạch cảnh - Rối loạn lipid máu - Tăng nhẹ men gan	Tê nửa mặt phải 20 ngày nay, tê tay phải, chóng mặt, BMI: 24.84	141/91	62	1970	53	158	24.8358	F	1	39.6	158.3	4.3	1	1	1	0	0	0	0	0	0	0	0	0	0	0	1	2	1	1
23039583. 13/06/2023	Viêm dạ dày H.p (-) - Rối loạn tiền định	Bệnh nhân đã điều trị bệnh Viêm ruột cách 5 ngày tại Bệnh viện Việt Tiệp, hiện tại đau bụng âm ỉ, đại tiện bình thường, ợ hơi, ợ chua, ợ nóng, đầy chướng bụng, da xanh, niêm mạc nhợt, mệt mỏi, hoa mắt, chóng mặt	109/68	47	1998	25	153	20.0777	F	0	25.4	144.5		1	0	0	0	0	0	0	0	0	0	0	0	0	1	1	1	1	0
23042805. 23/07/2023	2M:Viêm bờ mi mạn+ khô mắt/ mộng đã phẫu thuật+ mỏi điều tiết + đau thần kinh trên hố	ngứa cộm, nhức mắt, mỏi mắt, nhìn mờ	120/80	56	1989	34	160	21.875	F	0		98	3.1	0	0	0	0	0	0	0	0	0	0	0	0	0	0	0	0	1	1
23043249. 29/06/2023	Viêm dạ dày - hành tá tràng - tá tràng H.p (-) - Túi thừa tá tràng - IBS - Trĩ nội độ I - Nứt kẽ hậu môn - Viêm gan nhiễm mỡ - Đau đầu vận mạch - Viêm xoang hàm và các xoang sàng hai bên	Bệnh nhân thấy đau bụng, ợ hơi, ợ chua, táo bón, đại tiện ra máu, đau đầu, mờ mắt, người mệt mỏi, chán ăn, da xanh. Xét nghiệm tại công ty có rối loạn dung nạp đường	118/68	67	1988	35	171	22.913	M	0		95	3.9	0	0	0	0	0	0	0	0	0	0	0	0	0	0	0	0	1	1
23043628. 30/06/2023	Theo dõi sốt virus- Rối loạn phân- Rối loạn mỡ máu	bn kể khoảng 03 ngày nay thấy người mệt mỏi, nôn nao, chóng mặt đau đầu, bn không rõ sốt, kèm theo cảm giác mót đại tiện, ở nhà chưa điều trị gì => vv khám: tỉnh, tiếp xúc tốt, kết mạc mắt 2 bên xung huyết, tim nhịp đều, phổi rì rào phế nang rõ, bụng mềm ấn đau nhẹ quanh rốn, PUTB (-) , hcmn (-), đồng tử 2 bên đều, pxas (+), không yếu liệt khu trú	163/90	60	1985	38	168	21.2585	M	0		104	2.5	0	0	0	0	0	0	0	0	0	0	0	0	0	0	0	0	1	1
23046570. 10/07/2023	Viêm gan - Rối loạn Lipid máu - Sỏi thận phải - Nang thận - Rối loạn tiền đình - Viêm họng thanh quản cấp - Viêm đa xoang mạn	Bệnh nhân thấy tức ngực, đau rát cổ, ợ hơi, ợ chua, ho đờm vàng, đau bụng, chóng mặt, đau đầu, người mệt mỏi, da xanh, BMI = 23.05. Nội soi họng có Viêm họng thanh quản cấp	125/66	59	1960	63	160	23.0469	M	0		105	2.9	0	0	0	0	0	0	0	0	0	0	0	0	0	0	0	0	1	1
23049911. 22/07/2023	Tăng huyết áp - Đáo thái đường Type 2 - Rối loạn lipid máu - Suy thận - Nhồi máu não bán cấp chất trắng bán cầu đại não hai bên - Polyp túi mật - Nang thận phải (duy trì thuốc huyết áp theo đơn cũ)	Nói ngọng, rối loạn trí nhớ khoảng 02 tuần	131/74	42	1943	80	140	21.4286	F	1	32.6	136.7	6.5	1	0	1	0	0	0	0	0	0	0	0	0	0	0	1	1	1	1
23052545. 29/07/2023	Đau đầu vận mạch - Rối loạn giấc ngủ - Tăng men gan - Viêm mũi họng thanh quản mạn tính	Bệnh nhân đau nửa đầu 03 ngày nay, khó ngủ nhiều năm, buồn nôn, không sốt	142/93	74	1983	40	170	25.6055	M	0	33.5	144		1	0	0	1	0	0	0	0	0	0	0	0	0	0	1	1	1	1
23054899.45146	Viêm dạ dày H.p (+) - Polyp đại tràng (Sinh thiết hết) - IBS - Trĩ hỗn hợp - Viêm gan - Rối loạn Lipid máu - Nhân thùy phải tuyến giáp (TIRADS 3) - Nang thùy phải tuyến giáp - Xơ vữa nhẹ động mạch cảnh - Nang thận - Rối loạn tiền đình - HoC - HoHL - HoBL (Tư vấn phẫu thuật trĩ)	Bệnh nhân thấy đau bụng thượng vị, ợ hơi, ợ chua, đại tiện phân lỏng, chóng mặt, đau đầu, người mệt mỏi, da xanh, BMI = 24.65	124/78	54	1963	60	148	24.653	F	0		107	3.1	0	0	0	0	0	0	0	0	0	0	0	0	0	0	0	0	1	1
23054991.45146	Viêm dạ dày HP (+)- Viêm đại tràng- Nốt vôi hóa gan- Nhiễm khuẩn tiết niệu	Kiểm tra sức khỏe , BN cam kết không có thai	120/70	45	1981	42	155	18.7305	F	0		105	2.5	0	0	0	0	0	0	0	0	0	0	0	0	0	0	0	0	1	1
23056260.45151	Viêm mũi xoang dị ứng - Nấm ống tai ngoài 2 bên	Ngứa mắt, hay hắt hơi, sổ mũi, ngạt mũi, chảy nước mũi, không sốt, không đau họng, không ho. Soi tai mũi họng: Viêm mũi xoang dị ứng - Nấm ống tai ngoài 2 bên	131/80	55	1978	45	160	21.4844	M	0		123	2.5	0	0	0	0	0	0	0	0	0	0	0	0	0	0	0	0	1	1
23056800.45153	Viêm dạ dày H.p (-) - Polyp thân vị - Thiếu sắt, kẽm - Rối loạn Lipid máu - Gan nhiễm mỡ độ I - Rối loạn tiền đình	Bệnh nhân thấy đau bụng thượng vị, ợ hơi, ợ chua, đầy chướng bụng, chậm tiêu, da xanh, hoa mắt, mệt mỏi, Xét nghiệm máu có sắt huyết thanh: 8.6	118/79	49	1965	58	150	21.7778	F	0	32	135.6		0	0	0	0	0	0	0	0	0	0	0	0	0	1	1	1	1	0
23060991.45168	MT:Viêm mống mắt thể mi bán cấp.2M: viêm bờ mi + khô mắt	cộm nhức mắt,nhìn mờ	120/70	59	1995	28	165	21.6713	F	0	32.3	114	3.5	1	0	0	0	0	0	0	0	0	0	0	0	0	0	0	0	1	1
23063866.45181	Viêm dạ dày H.p (-) - Polyp đại tràng (Sinh thiết hết) - IBS - Trĩ nội độ I - Tăng canxi máu - Hồng cầu nhỏ - U gan theo dõi U máu - Nhân thùy trái tuyến giáp (TIRADS 2) - Nang thùy phải tuyến giáp - Đau đầu vận mạch - Rối loạn tiền đình - Rối loạn Lipid máu ổn định - Rối loạn tiểu tiện	Bệnh nhân thấy đau bụng, đau đầu, đau dữ dội từng cơn, chóng mặt, đi lại không vững, mệt mỏi, da xanh, hoa mắt, rối loạn phân, ợ hơi, ợ chua, đầy chướng bụng, nuốt vướng nghẹn, tiểu nhiều, tiểu buốt rắt. Khám: tỉnh, gáy mềm, hội chứng tăng áp lực nội sọ (+), hội chứng não - màng não (+/-), không yếu liệt, Dấu hiệu não, màng não (-), Rối loạn thăng bằng (+/-). Siêu ổ bụng: Gan trái có khối tăng âm…	80/53	44	1961	62	150	19.5556	F	0		93	2.1	0	0	0	0	0	0	0	0	0	0	0	0	0	0	0	0	1	1
23065780.45187	Viêm dạ dày H.p (-) - Loét thực quản - Polyp dạ dày (Sinh thiết hết) - Túi thừa tá tràng - Viêm hồi tràng - Trĩ nội độ I - Nang tuyến giáp - Nhân vú phải (BIRADS 3) - Gan nhiễm mỡ độ I - Theo dõi Thalassemia - Rối loạn tiền đình	Bệnh nhân thấy đau bụng 1 tuần nay, ợ hơi, ợ chua, đại tiện phân lỏng, ngày 2 - 3 lần, hoa mắt, chóng mặt, mệt mỏi	108/72	65	1975	48	160	25.3906	F	0		100	3.5	0	0	0	0	0	0	0	0	0	0	0	0	0	0	0	0	1	1
23066278.45189	Viêm dạ dày H.p (-) - IBS - Polyp đại tràng - Cắt Polyp đại tràng - Trĩ nội độ I - Rối loạn tiền đình - Rối loạn Lipid máu - đường máu - Tăng acid uric - Hồng cầu nhỏ - Gan nhiễm mỡ độ I (Đề nghị nhập viện nhưng bệnh nhân không đồng ý)	Bệnh nhân thấy đau bụng, đầy chướng bụng, ợ hơi, ợ chua, rối loạn phân, ngày 3 lần, chóng mặt, hoa mắt, đau đầu, buồn nôn, mệt mỏi nhiều, BMI = 27.06. Huyết áp lần 2 là 150/100 mmHg. Khám: tỉnh, gáy mềm, hội chứng tăng áp lực nội sọ (+), hội chứng não - màng não (+/-), không yếu liệt. Nội soi đại tràng có polyp đại tràng => Chỉ định cắt polyp qua nội soi	167/93	65	1968	55	155	27.0552	F	0		113	2.2	0	0	0	0	0	0	0	0	0	0	0	0	0	0	0	0	1	1
23066624.45287	Tăng huyết áp - Block nhĩ thất độ I - Ngoại tâm thu nhĩ rải rác ( không đáng kể) - Rối loạn lipid máu đang điều trị - Thiếu máu nặng đã đỡ theo dõi Suy tuỷ do K di căn - Hở van động mạch phổi nhẹ - Hẹp 50% động mạch cảnh bên trái - Chóng mặt - Rối loạn tiền đình - Polyp túi mật - U cơ mỡ mạch thận trái / K vú đã phẫu thuật đang điều trị hóa chất - Mất ngủ	Bệnh nhân thấy mệt mỏi nhiều, tức ngực, chóng mặt, đến khám	139/73	61	1952	71	160	23.8281	F	0		92	5.4	1	1	0	0	1	0	0	0	0	0	0	0	0	0	1	2	1	1
23066684.45208	MT Đục thủy tinh thể vùng nhân ở người già . MP IOL . 2M khô mắt	nhìn mờ , khô mắt	110/60	50	1955	68	150	22.2222	F	0		107	2.6	0	0	0	0	0	0	0	0	0	0	0	0	0	0	0	0	1	1
23068671.45198	Tăng huyết áp - Rối loạn Lipid máu - Nhân thùy P tuyến giáp - Xơ gan - Viêm gan C - Giãn PQ	KT , mắt nhìn mờ	159/95	62	1960	63	170	21.4533	M	0		89	3.8	0	0	0	0	0	0	0	0	0	0	0	0	0	0	0	0	1	1
23075437.45220	Đau đầu - Đau thần kinh chẩm - Hội chứng rối loạn tiền đình	Đau đầu vùng chẩm nhiều năm, đợt này đau tăng, chóng mặt, nôn	123/76	70	1971	52	183	20.9024	M	0	25.7	139.9		0	0	0	1	0	0	0	0	0	0	0	0	0	0	1	1	1	1
23075649.45221	Đau đầu vận mạch - Rối loạn giấc ngủ	Bệnh nhân đau đầu, mất ngủ, nhiều năm nay, không sốt, không nôn, đau bụng, rối loạn phân (khám thêm Ck tiêu hóa)	117/73	58	1983	40	162	22.1003	F	0		99	3.6	0	0	0	0	0	0	0	0	0	0	0	0	0	0	0	0	1	1
23076277.45223	Viêm dạ dày H.p (+) - IBS - Trĩ nội độ I - Rối loạn tiền đình - Thoái hóa Myelin chất trắng thùy trán hai	Bệnh nhân thấy đau bụng thượng vị, ợ hơi, ợ chua, đại tiện phân lỏng, đau đầu, đau dữ dội từng cơn, chóng mặt, hoa mắt, buồn nôn, người mệt mỏi nhiều, mệt mỏi. Khám: tỉnh, gáy mềm, hội chứng tăng áp lực nội sọ (+), hội chứng não - màng não (+/-), không yếu liệt.	119/65	52	1974	49	160	20.3125	F	0		98	2.2	0	0	0	0	0	0	0	0	0	0	0	0	0	0	0	0	1	1
23079967.45233	Polyp đại tràng - IBS - Trĩ hỗn hợp - Đau đầu vận mạch - Thoái hóa cột sống cổ - Viêm gan - Rối loạn Lipid máu - Thiếu kẽm / Tăng huyết áp - Đái tháo đường type 2 đang điều tri (Đề nghị làm xét nghiệm tìm nguyên nhân Viêm gan và cắt Polyp đại tràng)	Bệnh nhân thấy đau bụng, đại tiện phân lỏng, ngày 2 - 3 lần, đau nửa đầu, đau dữ dội từng cơn, chóng mặt, hoa mắt, buồn nôn, đau vai gáy, hạn chế vận động, mệt mỏi, chán ăn, BMI = 23.73. Khám: tỉnh, gáy mềm, hội chứng tăng áp lực nội sọ (+), hội chứng não - màng não (+/-), không yếu liệt. Xét nghiệm máu có men gan tăng GOT/GPT/GGT: 36/48/72 U/L	151/71	57	1947	76	155	23.7253	F	0		104	2.6	0	0	0	0	0	0	0	0	0	0	0	0	0	0	0	0	1	1
23082303.45241	Đau đầu vận mạch - Rối loạn tiền đình - Thoái hóa chất trắng não - Rối loạn lipid máu ( Điều chỉnh chế độ ăn)	Bệnh nhân thấy đau đầu nhiều năm nay. Gần đây bệnh nhân đau đầu tăng lên chóng mặt, buồn nôn, nuốt vướng, mệt mỏi, BMI= 23.11	129/70	52	1971	52	150	23.1111	F	0	36.9	100	3.1	1	0	0	0	0	0	0	0	0	0	0	0	0	0	0	0	1	1
23088253.45260	MT: Viêm kết mạc cấp . MP : Đục dịch kính . 2M: Khô mắt	nhìn mờ, nhìn vẩn, lóe sáng,chảy nước mắt, cộm, hôi miệng, ê buốt	126/79	53	1977	46	155	22.0604	F	0	37.4	108	3.4	1	0	0	0	0	0	0	0	0	0	0	0	0	0	0	0	1	1
23091041.45269	Tăng huyết áp - Xơ vữa hẹp nặng hệ động mạch não - Rối loạn Lipid máu - Đau nửa đầu - Thoái hóa chất trắng - Teo não - nang gan trái - Tăng men gan	Đau đầu dữ dội, nói ngọng, đau ngực T, HA cao	167/94	52	1938	85	139	26.9137	F	0	29.4	139.4		0	1	0	0	0	0	0	0	0	0	0	0	0	0	1	1	1	1
23091070.45270	Tăng huyết áp - Nhồi máu não - Chóng mặt - Rối loạn lipid máu - Tăng đường máu - Kali máu ổn định - Xơ vữa động mạch cảnh	Bệnh nhân chếnh choáng, chóng mặt	123/63	50	1963	60	147	23.1385	F	0	28.9	136.2		0	0	1	0	0	0	0	0	0	0	0	0	0	0	1	1	1	1
23091557.45271	Chóng mặt - Rối loạn tiền đình - Thoái hóa chắt trắng dưới vỏ vùng trán đỉnh 2 bên - Nhồi máu não cũ đã hút huyết khối - Tăng huyết áp - Rối loạn lipid máu - Xơ vữa nhẹ động mạch cảnh, động mạch thận - Gan nhiễm mỡ - Viêm niêm mạc xoang trán và xoang sàng trước 2 bên	huyết áp tăng cao nhiều, chóng mặt, bừng mặt, nhịp tim nhanh, hồi hộp	194/100	60	1956	67	160	23.4375	F	0	37.7	151	8.6	1	1	0	0	1	0	0	0	0	0	0	0	0	0	1	2	1	1
23092444.45273	Hội chứng ruột kích thích - Túi thừa đại tràng - Trĩ nội độ I - Rối loạn Lipid máu - Tăng acid uric - Hạ canxi máu - Viêm gan nhiễm mỡ - U tuyến yên - Đau đầu vận mạch/ Đái tháo đường type 2 đang điều trị	Bệnh nhân thấy đau bụng, đại tiện phân lỏng, ngày 3 - 4 lần, không ợ hơi chua, da xạm, chóng mặt, hoa mắt, người mệt mỏi, đau đầu kéo dài, buồn nôn, chóng mặt, đau tức ngực. Xét nghiệm máu có Glucose: 8.8 mmol/l, HbA1c: 7.5 %. xét nghiệm máu có Canxi ion máu giảm: 1.16. Khám: Tỉnh, gáy mềm, không liệt, hội chứng não - màng não (+/-), hội chứng tăng áp lực nội sọ (+/-)	126/80	53	1968	55	160	20.7031	M	0		122	2.9	0	0	0	0	0	0	0	0	0	0	0	0	0	0	0	0	1	1
23093625.45278	Đau thần kinh tọa (T) do thoái hóa và thoát vị đĩa đệm cột sống thắt lưng có chèn ép rễ thần kinh - Suy tĩnh mạch chi dưới - Rối loạn lipid máu	Bệnh nhân đau thắt lưng hông, đau lan xuống chân (T), tê mặt sau đùi, đau tăng khi đi lại, hạn chế vận động, điều trị nội khoa không đỡ. Khám: Nghiệm pháp tay đất (+), ấn đau hệ thống điểm Valleix , BMI= 23.37, chảy nước mũi, mờ mắt, mệt mỏi, ăn kém, đau tức cẳng chân 2 bên, đau cách hồi	154/96	54	1968	55	152	23.3726	F	0	26.6	140.1		1	0	0	0	0	0	0	0	0	1	0	0	0	0	1	1	1	1
14000701.44767	Viêm màng hoạt dịch khớp gối hai bên do thoái hóa / Đang dùng thuốc chống đông(Bệnh nhân dùng thuốc đơn tự túc)	Đau sưng khớp gối hai bên	120/76	64	1957	66	160	25	F	0	40.5	146.6	4	1	0	0	0	0	0	1	0	1	0	0	0	0	0	1	2	1	1
14011140.44837	2M: Viêm bờ mi + viễn lão thị+ khô mắt			55	1965	58	152	23.8054	M	0	32.1	103	4.7	1	0	0	0	0	0	0	0	0	0	0	0	0	0	0	0	1	1
14014290.44635	2M: Đục thủy tinh thể người già + Khô mắt + Theo dõi ngộ độc thị thần kinh do thuốc lao	nhìn mờ ,	130/80	65	1963	60	168	23.03	M	0	34.9	116	4.2	1	0	0	0	0	0	0	0	0	0	0	0	0	0	0	0	1	1
14014315.44704	Đái tháo đường type 2 - Tăng huyết áp - Tổn thương thận - Phì đại tiền liệt tuyến - Rối loạn tiền đình - Rối loạn Lipid máu ổn định	Bệnh nhân chóng mặt , đến tái khám	115/83	70	1934	89	167	25.0995	M	0	33	136		0	0	0	0	0	1	0	0	0	0	0	0	0	0	1	1	1	1
14015769.44892	2M:Mỏi điều tiết + khô mắt+ đau thần kinh trên hố	nhức mỏi mắt, nhìn mờ	117/49	57	1987	36	163	21.4536	F	0		93	3.8	0	0	0	0	0	0	0	0	0	0	0	0	0	0	0	0	1	1
14017398.44765	Tăng huyết áp - Thoái hóa chất trắng dưới vỏ vùng trán đỉnh 2 bên - Nhịp nhanh xoang - Suy thận - Rối loạn Lipid máu - Nhân tuyến giáp (Tư vấn) - Thoái hóa khớp - Xơ vữa động mach cảnh - Gan nhiễm mỡ độ I - Hạ Kali máu (3.3) - Mất ngủ	nhịp tim nhanh, chóng mặt, run tay chân, mệt mỏi, huyết áp dao động, tiểu nhiều lần, tiểu buốt, tiểu đêm, tức bụng BMMI: 24.20	133/86	53	1941	82	148	24.1965	F	0	40.7	93	3.5	1	0	0	0	0	0	0	0	0	0	0	0	0	0	0	0	1	1
14019137.44705	MP Đục thủy tinh thể bắt đầu . MT IOL + đục bao sau.2M vẩn đục dịch kính	nhìn mờ ,ngứa cộm	100/60	50	1956	67	152	21.6413	F	0	37.4	85	4.2	1	0	0	0	0	0	0	0	0	0	0	0	0	0	0	0	1	1
14019761.44663	Viêm dạ dày H.p (-) - IBS - Trĩ nội độ I - Thiếu sắt - Đau đầu vận mạch / Viêm gan B mạn	Bệnh nhân thấy đau bụng thượng vị - hạ vị, ợ hơi, ợ chua, đại tiện phân lỏng, ngày 4 - 5 ngày, mệt mỏi, da vàng, chóng mặt, đau nửa đầu, buồn nôn, béo bụng BMI = 29.41. Xét nghiệm máu có sắt huyết thanh: 11.6	125/74	84	1970	53	169	29.4107	M	0		92	2.5	0	0	0	0	0	0	0	0	0	0	0	0	0	0	0	0	1	1
14021461.44731	2M:Đục thủy tinh thể dưới bao + Khô mắt	Nhìn mờ,nhức mỏi mắt,khô mắt	125/80	61	1958	65	158	24.4352	F	0		101	3.6	0	0	0	0	0	0	0	0	0	0	0	0	0	0	0	0	1	1
14023545.44689	Tăng huyết áp - Cơn đau thắt ngực ổn định - Đặt 4 Stent mạch vành - Rối loạn Lipid máu - Xơ vữa động mạch cảnh - Đường máu ổn định (BN dùng thuốc theo đơn tự túc) - Rối loạn tiền đình	Bệnh nhân mệt mỏi, tiểu nhiều, chóng mặt	128/69	62	1961	62	168	21.9671	M	0	32.6	135.3		0	1	0	0	0	0	0	0	0	0	0	0	0	0	1	1	1	1
14023545.44871	Tăng huyết áp - Cơn đau thắt ngực ổn định - Đặt 4 Stent mạch vành (Stent gần nhất 2020) - Rối loạn Lipid máu - Xơ vữa động mạch cảnh- Nốt vôi hóa gan phải (bệnh nhân dùng thuốc theo đơn tự túc)	Bệnh nhân mệt, thỉnh thoảng nhói ngực, đau tăng khi gắng sức, chóng mặt, tiểu đêm, tức bụng	114/63	62	1961	62	168	21.9671	M	0	34.5	143.5		1	1	0	0	0	0	0	0	0	0	0	0	0	0	1	1	1	1
14025933.44615	2M mỏi điều tiết + khô mắt	bệnh nhân không có yếu tố dịch tễ với covid -19 , nhìn mờ, mỏi mắt	110/70	48	1988	35	150	21.3333	F	0	34.1	97	2.8	1	0	0	0	0	0	0	0	0	0	0	0	0	0	0	0	1	1
14028150.44895	Tăng huyết áp - Đái tháo đường type 2 - Rối loạn lipid máu - Gan nhiễm mỡ độ II - Viêm họng, thanh quản mạn đợt cấp	Bệnh nhân mệt mỏi, hồi hộp.	141/77	59	1961	62	155	24.5578	F	0		100	2.5	0	0	0	0	0	0	0	0	0	0	0	0	0	0	0	0	1	1
14028315.44845	Nhồi máu cơ tim đặt stent động mạch vành(05/2022)- Tăng huyết áp - Đái tháo đường type 2 - Hẹp 60-70 % động mạch cảnh trong phải - TD Hẹp động mạch thận 2 bên mức độ vừa - nhiều - Gan nhiễm mỡ độ I - Đau vai gáy	Bệnh nhân đau vai gáy, tê tay (Bn không làm xét nghiệm)	155/86	64	1958	65	168	22.6757	M	0	39.6	143.2	7.1	1	0	1	0	0	0	1	0	0	0	0	0	1	0	1	3	1	1
14032722.44625	Van hai lá cơ học - Van động mạch chủ cơ học - Nhịp xoang - Suy tim - Rối loạn Lipid máu - Bướu giáp nhân - BAV II mobizt 2 từng lúc - Đau ngực không điển hình (Các thuốc khác điều trị theo đơn ngày 22/02/2022)	mệt mỏi, đau tức ngực từng cơn, đau tăng khi gắng sức, choáng váng, Bệnh nhân không có yếu tố dịch tễ Covid 19	120/70	53	1961	62	152	22.9398	F	0		23	2.7	0	0	0	0	0	0	0	0	0	0	0	0	0	0	0	0	1	1
14032722.44644	Van hai lá cơ học - Van động mạch chủ cơ học - Nhịp xoang - Suy tim - Rối loạn Lipid máu - Bướu giáp nhân (Bn dùng thuốc theo đơn tự túc)	bệnh nhân toàn trạng ổn định	99/55	53	1961	62	152	22.9398	F	0		23	2.6	0	0	0	0	0	0	0	0	0	0	0	0	0	0	0	0	1	1
14032722.44704	Van hai lá cơ học - Van động mạch chủ cơ học - Nhịp xoang - Suy tim - Rối loạn Lipid máu (chế độ ăn) - Bướu giáp nhân (Bn dùng thuốc theo đơn tự túc)	Bệnh nhân toàn trạng ổn định	108/58	52	1961	62	152	22.5069	F	0		23	2.4	0	0	0	0	0	0	0	0	0	0	0	0	0	0	0	0	1	1
14032722.44764	Van hai lá cơ học - Van động mạch chủ cơ học - Nhịp xoang - Suy tim - Rối loạn Lipid máu (chế độ ăn) - Bướu giáp nhân- Tăng nhẹ men gan - Chóng mặt (Bệnh nhân dùng thuốc theo đơn tự túc	Bệnh nhân chóng mặt mẩn ngứa vùng đùi, ngứa mắt mờ mắt ( Khám thêm CK da liễu, CK mắt)	100/47	52	1961	62	152	22.5069	F	0		23	4	0	0	0	0	0	0	0	0	0	0	0	0	0	0	0	0	1	1
14033249.44673	hẹp 20 % lòng mạch LM - Cơn đau thắt ngực ổn định - Tăng huyết áp - Rối loạn Lipid máu -Chóng mặt - Kali máu ổn định - Khó thở không điển hình - Mất ngủ - TD Viêm khớp ức sườn	Bệnh nhân đau thắt ngực (T) từng cơn, cơn đau kéo dài 15-20 phút, đau bóp nghẹt ngực, nặng ngực kèm vã mồ hôi, khó thở đau nhiều về đêm, không đỡ khi nghỉ ngơi	143/75	56	1963	60	158	22.4323	F	0	30.4	122	3	0	0	0	0	0	0	0	0	0	0	0	0	0	0	0	0	1	1
14033249.44704	hẹp 20 % lòng mạch LM - Cơn đau thắt ngực ổn định - Tăng huyết áp - Nhịp nhanh xoang - Rối loạn Lipid máu -Chóng mặt - Rối loạn lo âu - Mất ngủ	Bệnh nhân còn mất ngủ, lo lắng	132/75	55.5	1963	60	158	22.232	F	0	30.4	122	3	0	0	0	0	0	0	0	0	0	0	0	0	0	0	0	0	1	1
15000268.44606	Đau ngực, khó thở không điển hình - Nhịp nhanh xoang - Chóng mặt - Rối loạn tiền đình - Rối loạn tuần hoàn não - Tăng men gan - Mất ngủ - Rối loạn lo âu - Viêm họng mạn do GERD - Đau lưng cơ năng (Tư vấn)	Đau tức ngực, khó thở, đau mỏi người, tim nhịp nhanh, mệt mỏi, đau thắt lưng, chóng mặt, mất ngủ Bệnh nhân không có yếu tố dịch tễ Covid 19	123/73	35	1978	45	156	14.382	F	0	34.4	140.6		1	0	0	0	0	0	1	0	0	0	0	0	0	0	1	1	1	0
15001016.44716	Cơn đau thắt ngực ổn định - Hẹp 40 % RCA, 30 % LAD, 25 % LCX - Tăng huyết áp - Rối loạn Lipid máu - Gan nhiễm mỡ -Tăng nhẹ men gan - Xơ vữa động mạch cảnh, động mạch thận - Viêm họng mạn do GERD - Hạch phản ứng góc hàm 2 bên - Chóng mặt - Rối loạn tiền đình	Bệnh nhân đau thắt ngực (T) từng cơn, cơn kéo dài 15-20 phút, đau bóp nghẹt ngực, đau lan hàm (T), đau vã mồ hôi , nuốt nghẹn, thỉnh thoảng tức thượng vị, huyết áp dao động cao nhất 180/100 mmHg, , choáng váng, chóng mặt từng lúc , BMI: 23.42 mất ngủ	126/74	52	1959	64	149	23.4224	F	0	31.7	136.3		0	1	0	0	0	0	0	0	0	0	0	0	0	0	1	1	1	1
15005120.44701	Đái tháo đường type 2 biến chứng thần kinh - Tăng huyết áp - Bệnh tim thiếu máu cục bộ - CKD giai đoạn III - Suy tĩnh mạch chi dưới - Sỏi túi mật - Sỏi thận trái - Hội chứng tiền đình	Đau đầu, chóng mặt, ù tai, tê chân tay	117/59	50	1951	72	150	22.2222	F	0	28.2	143.2		1	0	0	0	0	1	0	0	0	0	0	0	0	0	1	1	1	1
15006445.44587	Đái tháo đường type 2 - Tăng huyết áp - Rối loạn tiền đình - Viêm gan B mạn ( Bệnh nhân đã có thuốc điều trị huyết áp)	Bệnh nhân chóng mặt, đến tái khám - Không có yếu tố dịch tễ với covid 19	142/95	61	1960	63	160	23.8281	M	0	32.3	141.3		1	0	0	0	0	1	0	0	0	0	0	0	0	0	1	1	1	1
15011952.44781	Tăng huyết áp -Suy tim - Phẫu thuật bắc cầu nối chủ vành - Cơn đau thắt ngực ổn định - Xơ vữa động mạch dưới đòn (P) - Rối loạn Lipid máu - Hẹp 50 % ĐM cảnh trong trái - Hẹp 50 % ĐM thận phải - Tăng men gan - Mất ngủ - Chóng mặt - Rối loạn tuần hoàn não - Gan nhiễm mỡ độ II	bệnh nhân mệt mỏi, mất ngủ, có đau ngực, mất ngủ, chóng mặt, tiểu đêm, tức hạ vị, huyết áp dao động	176/92	55	1938	85	145	26.1593	F	0	43.1	156.2	7.1	1	1	0	0	1	0	0	0	0	0	0	0	0	0	1	2	1	1
15015391.44838	2M: Đục thủy tinh thể + Khô mắt + Glocom theo dõi thứ phát do corticoid giai đoạn trầm trọng	nhìn mờ	135/76	63	1960	63	165	23.1405	M	0		121		0	0	0	0	0	1	0	0	0	0	0	0	0	0	1	1	1	1
15015391.44891	MT:Đục thủy tinh thể dưới bao. MP: IOL . 2M: Glocom thứ phát do thuốc corticoid nhãn áp điều chỉnh với thuốc / Lõm gai rộng + khô mắt	Nhìn mờ ,nhức mắt	120/80	63	1960	63	165	23.1405	M	0		121	3.4	0	0	0	0	0	0	0	0	0	0	0	0	0	0	0	0	1	1
15017819.44917	Viêm dạ dày H.p (-) - Polyp đại trực tràng (Sinh thiết hết) - IBS - Trĩ nội độ III - Nhân và nang tuyến giáp - Hạch vùng cổ - Xơ vữa động mạch cảnh - Đau đầu vận mạch - Sỏi và nang thận - Phì đại tiền liệt tuyến - Rối loạn Lipid máu - Tăng acid uric (Điều chỉnh chế độ ăn) (Tư vấn phẫu thuật Trĩ)	Bệnh nhân thấy đau bụng, đau đầu, chóng mặt, ợ hơi, ợ chua, đại tiện rối loạn phân, chủ yếu phân táo, ho, người mệt mỏi, chán ăn, hoa mắt	111/62	60	1965	58	159	23.7332	M	0		111	3.7	0	0	0	0	0	0	0	0	0	0	0	0	0	0	0	0	1	1
15019966.44842	Viêm họng - Ù tai - Hội chứng tiền đình - Viêm khớp thái dương hàm trái	Ù tai, rát mũi, rát họng	125/78	61	1972	51	160	23.8281	F	0		87	2.4	0	0	0	0	0	0	0	0	0	0	0	0	0	0	0	0	1	1
15020019.44613	Cơn đau thắt ngực ổn định - Huyết khối xơ vữa hây hẹp 50 % RCA 1-2 Sau mổ sửa toàn bộ ALCAPA 28/08/2020- Ngoại tâm thu thất ít - Chóng mặt - Rối loạn tiền đình - Rối loạn tuần hoàn não - Tăng men gan - Rối loạn Lipid máu - Đường máu ổn định	Bệnh nhân thấy đau ngực, đau nhói từng cơn, người mệt mỏi, ăn uống kém, hoa mắt, chóng mặt. Bệnh nhân không có yếu tố dịch tễ Covid 19	108/69	65	1975	48	162	24.7676	F	0	28.6	140.1		1	1	0	0	0	0	0	0	0	0	0	0	0	0	1	1	1	1
15020019.44704	Cơn đau thắt ngực ổn định-huyết khối xơ vữa hây hẹp 50 % RCA 1-2 Sau mổ sửa toàn bộ ALCAPA 28/08/2020- Ngoại tâm thu thất ít - RL mỡ máu, đường máu - Đau thần kinh liên sườn(Bn dùng thuốc theo đơn tự túc )	Bệnh nhân toàn trạng ổn định	108/61	65	1975	48	162	24.7676	F	0	31.5	142.6		1	1	0	0	0	0	0	0	0	0	0	0	0	0	1	1	1	1
15020019.44900	Cơn đau thắt ngực ổn định - Huyết khối xơ vữa hây hẹp 50 % RCA 1-2 Sau mổ sửa toàn bộ ALCAPA 28/08/2020- Ngoại tâm thu thất ít - Rối loạn lipid máu - Chóng mặt nhẹ - Đau thần kinh liên sườn - Gan nhiễm mỡ - Nhân xơ tử cung ( Bệnh nhân dùng thuốc theo đơn tự túc)	Bệnh nhân hồi hộp, mệt, ăn kém, chóng mặt, tức ngực	119/77	65	1975	48	162	24.7676	F	0	33.5	135.4		0	1	0	0	0	0	0	0	0	0	0	0	0	0	1	1	1	1
15020193.44755	Thoái hóa cột sống cổ - Thiểu năng tuần hoàn não - Rối loạn giấc ngủ - Rối loạn lipid máu	Đau vai gáy, đau đầu, chóng mặt, khó ngủ, mạch cổ đập mạnh, hồi hộp	120/80	71	1981	42	178	22.4088	M	0	35.2	113	3.4	1	0	0	0	0	0	0	0	0	0	0	0	0	0	0	0	1	1
15021619.44839	Tăng huyết áp - TD Đái tháo đường type 2 - Rối loạn Lipid máu đang điều trị - Xơ vữa động mạch cảnh, động mạch thận - Gan nhiễm mỡ - Ngoại tâm thu thất - Ngoại tâm thu nhĩ- Thoái hóa chất trắng dưới vỏ vùng trán đỉnh 2 bên - TD Tổn thương thần kinh nông sát da đầu	Bệnh nhân toàn trạng ổn định	167/98	73	1957	66	170	25.2595	M	0	32.4	142.7		1	0	0	0	1	0	0	0	0	0	0	0	0	0	1	1	1	1
15027007.44907	Viêm dạ dày H.p (-) - GERD - IBS điều trị tiếp - Rối loạn giấc ngủ - Đau đầu	Bệnh nhân ăn kém, đầy bụng, tức thượng vị, đại tiện phân lúc táo, lúc lỏng, đau đầu, mất ngủ, BMI: 24	123/75	54	1963	60	150	24	F	0		101	3.5	0	0	0	0	0	0	0	0	0	0	0	0	0	0	0	0	1	1
15028728.44893	MT:Glôcôm góc mở nguyên phát giai đoạn tiến triển.2M:IOL+khô mắt	nhức mắt, nhức đầu, cộm ngứa, nhìn mờ	133/77	59	1951	72	161	22.7615	M	0		95	2.9	0	0	0	0	0	0	0	0	0	0	0	0	0	0	0	0	1	1
15029539.44858	MP:Glôcôm tân mạch + mất chức năng.2M: Khô mắt + Nhìn mờ	Nhìn mờ,nhức mỏi mắt,khô mắt	127/97	72	1964	59	175	23.5102	M	0		101	3.2	0	0	0	0	0	0	0	0	0	0	0	0	0	0	0	0	1	1
15036505.44799	Đái tháo đường type 2 - Tăng huyết áp - Rối loạn lipid máu - Gan nhiễm mỡ - Nang hai thùy tuyến giáp - Hạch góc hàm - Hội chứng tiền đình	Bệnh nhân thỉnh thoảng chóng mặt, đến tái khám	152/96	55	1958	65	152	23.8054	F	0		109		0	0	0	0	0	1	0	0	0	0	0	0	0	0	1	1	1	1
15039527.44736	Đái tháo đường type 2 - Tăng huyết áp - Bệnh thận mạn tính giai đoạn II - Đặt stent mạch vành - Rối loạn lipid máu - Sỏi túi mật - Hội chứng tiền đình	Bệnh nhân chóng mặt 1 tuần, đến tái khám	105/55	58	1949	74	140	29.5918	F	1	35.1	157.4	4.3	1	1	1	0	0	1	0	0	0	0	0	0	0	0	1	3	1	1
15042453.44773	Tăng men gan - Tiền đái tháo đường - Hội chứng tiền đình	Chóng mặt	113/72	65	1970	53	161	25.0762	F	0		87	2.4	0	0	0	0	0	0	0	0	0	0	0	0	0	0	0	0	1	1
15043782.44716	Cơn đau thắt ngực ổn định - TD Hẹp động mạch vành - Tăng huyết áp - Đái tháo đường type2 - Rối loạn Lipid máu đang điều trị - Rối loạn thông khí hạn chế - Nhịp nhanh xoang - Phì đại tiền liệt tuyến - Gan nhiễm mỡ độ I - Xơ vữa động mạch cảnh - Xơ vữa động mạch thận (T)- Thận P đã cắt do sỏi - Phì đại tiền liệt tuyến - Nốt vôi hóa gan phải - Chóng mặt - Rối loạn tiền đình (Đề nghị nhập viện chụp M…	Đau thắt ngực (T) từng cơn, nặng ngực, hồi hộp, huyết áp dao động, mệt mỏi, choáng váng, tiểu nhiều lần, BMI: 23.14	144/81	63	1943	80	165	23.1405	M	0	27.7	144.3		1	1	0	0	0	0	0	0	0	0	0	0	0	0	1	1	1	1
15044375.44581	Tăng huyết áp - Đái tháo đường type 2 ( điều chỉnh chế độ ăn) - Rối loạn lo âu - Nhân keo tuyến giáp -Tai biến mạch máu não cũ - K giáp - Rối loạn lipid máu - Rối loạn thần kinh ngoại biên	Bệnh nhân khó vào giấc ngủ, tê và lạnh chân về tối, hay lo lắng, Bệnh nhân không có yếu tố dịch tễ với Covid 19. Siêu âm tuyến giáp: Nhân hai thùy và eo tuyến giáp(Tirads3- 4a). Cholesterol: 6.16 mmol/ l	140/77	51	1941	82	155	21.2279	F	0	30.5	101	3.6	0	0	0	0	0	0	0	0	0	0	0	0	0	0	0	0	1	1
15046975.44667	Cơn đau thắt ngực ổn định - Tăng huyết áp - Hẹp 30% LAD - Rối loạn Lipid máu - Viêm dạ dày	hồi hộp, mắt nhìn mờ	130/72	54	1956	67	154	22.7694	F	0		97	3.9	0	0	0	0	0	0	0	0	0	0	0	0	0	0	0	0	1	1
15048102.44600	MT:Glôcôm góc mở nguyên phát .2M: đục thủy tinh thể bắt đầu+khô mắt	nhức mắt, nhìn mờ, Bệnh nhân không có yếu tố dịch tễ với covid-19	130/70	57	1942	81	163	21.4536	M	0	30.2	117	3.8	1	0	0	0	0	0	0	0	0	0	0	0	0	0	0	0	1	1
15048102.44614	2M: Đục thủy tinh thể người già + Viêm bờ mi mạn tính + Khô mắt . MT: Glocom góc mở nguyên phát nhãn áp điều chỉnh với thuốc	Bệnh nhân không có yếu tố dịch tễ với covid-19 Nhìn mờ , nhức mắt	130/80	57	1942	81	163	21.4536	M	0	30.2	117	3.8	1	0	0	0	0	0	0	0	0	0	0	0	0	0	0	0	1	1
15049293.44771	MP:Sụp mi sau chấn thương não 2 tháng.2M: Mỏi điều tiết+ Khô mắt			51	1998	25	156	20.9566	M	0		83	3	0	0	0	0	0	0	0	0	0	0	0	0	0	0	0	0	1	1
15060740.44757	MT: Glôcôm / IOL.MP: Glocom góc đóng tiềm tàng .2M: Khô mắt	Nhìn mờ,nhức mỏi mắt,khô mắt	120/80	62	1948	75	156	25.4767	M	0		98	2.3	0	0	0	0	0	0	0	0	0	0	0	0	0	0	0	0	1	1
15060740.44777	MT: Glôcôm /IOL .MP: Glocom góc đóng tiềm tàng . 2M: Khô mắt	nhức mắt,nhìn mờ	141/80	62	1948	75	156	25.4767	M	0		98	3.3	0	0	0	0	0	0	0	0	0	0	0	0	0	0	0	0	1	1
15060775.44647	Viêm dạ dày H.p (+) - IBS - Trĩ nội độ I - Rối loạn Lipid máu nhẹ - Thiếu kẽm - Thiếu Mg - Thiếu máu nhẹ - Rối loạn tiền đình	Bệnh nhân thấy đau bụng, ợ hơi, ợ chua, đầy chướng bụng, đại tiện phân lỏng, cảm giác hụt hơi, khó thở, đau đầu, chóng mặt, da xanh, mệt mỏi nhiều	110/70	53	1979	44	155	22.0604	F	0		115	3.1	0	0	0	0	0	0	0	0	0	0	0	0	0	0	0	0	1	1
15061060.44706	Van hai lá cơ học - Rung nhĩ - Suy tim - Rối loạn Lipid máu (chế độ ăn) - Chóng mặt	bệnh nhân thỉnh thoảng chóng mặt	125/67	50	1952	71	140	25.5102	F	0		11		0	0	0	0	0	0	0	0	0	0	1	0	0	0	1	1	1	1
15061060.44767	Van hai lá cơ học - Rung nhĩ - Suy tim - Rối loạn Lipid máu nặng - Teo não dưới vỏ vùng trán 2 bên - Chóng mặt nhiều	Đau đầu, chóng mặt nhiều, tê chân tay, mất thăng bằng, ở nhà uống thuốc giảm đau không đỡ,	135/85	53	1952	71	142	26.2845	F	0		11		0	0	0	0	0	0	0	0	0	0	1	0	0	0	1	1	1	1
15061060.44798	Rối loạn đông máu (INR: 7.91) sau dùng thuốc ho tự mua - Van hai lá cơ học - Rung nhĩ - Suy tim - Rối loạn Lipid máu nặng - Teo não dưới vỏ vùng trán 2 bên - Chóng mặt nhiều	Bệnh nhân cách 2 tuần có ho, bệnh nhân tự điều trị thuốc ho tại nhà 02 tuần	135/85	53	1952	71	142	26.2845	F	0		11		0	0	0	0	0	0	0	0	0	0	1	0	0	0	1	1	1	1
15061060.44890	Van hai lá cơ học - Rung nhĩ - Suy tim - Rối loạn Lipid máu nặng - Đau thần kinh tọa	Bệnh nhân đau cột sống thắt lưng lan xuống hông chân	132/66	53	1952	71	142	26.2845	F	0		11		0	0	0	0	0	0	0	0	0	0	1	0	0	0	1	1	1	1
15061325.44798	Cơn đau thắt ngực ổn định- Tăng huyết áp - Rối loạn Lipid máu- Hở van hai lá vừa - Nhịp nhanh xoang - Bệnh tim thiếu máu cục bộ- Hẹp 40 % động mạch vành - Suy tĩnh mạch chi dưới - Thoái hóa Myelin chất trắng thùy trán, đỉnh 2 bên - Rối loạn dung nạp đường - Tăng nhẹ men gan (chế độ ăn, bệnh nhân dùng thuốc theo đơn tự túc)	Đau nửa đầu, chóng mặt, buồn nôn, huyết áp lên cao, cao nhất 180/100 mmHg, tê tay mệt mỏi, mất ngủ , cảm giác gai sốt	159/89	60	1947	76	155	24.974	F	0		109		0	0	0	0	1	0	0	0	0	0	0	0	0	0	1	1	1	1
15066809.44678	THA-ĐTĐ type 2- Rung nhĩ - Suy tim - Hở van hai lá, ba lá,van chủ - Xơ vữa động mạch cảnh, thận, đông mạch chi dưới - Nang gan - Tăng men gan - Suy thượng thận - Rối loạn thông khí tắc nghẽn không điển hình - Viên họng thanh quản mạn so GERD U cơ mỡ mạch thận (T) (Bn dùng thuốc theo đơn tự túc)	Hồi hộp, tim nhịp nhanh, mệt mỏi tiểu nhiều, tức hạ vi, thỉnh thoảng tức ngực	106/63	62	1944	79	169	21.7079	M	0		65	3.2	0	0	0	0	0	0	0	0	0	0	0	0	0	0	0	0	1	1
15067393.44851	Tăng huyết áp - Suy tim - Suy thận mạn giai đoạn III - Loét dạ dày - Gút - Tăng kali	đau bụng, đau ngực	140/80	56	1939	84	150	24.8889	F	0		109	2.9	0	0	0	0	0	0	0	0	0	0	0	0	0	0	0	0	1	1
15071662.44655	Viêm dạ dày H.p (-) - GERD - Viêm hồi tràng - Trĩ nội độ II - Rối loạn Lipid máu - Thiếu sắt - Đau đầu vận mạch - Xơ vữa động mạch cảnh	Bệnh nhân thấy đau bụng thượng vị - hố chậu trái, ợ hơi, ợ chua, nóng rát, đại tiện phân lỏng, ngày 2 lần, đau đầu, mệt mỏi, da xanh, chóng mặt, chán ăn. Xét nghiệm máu có sắt huyết thanh: 10.6	122/74	47	1966	57	148	21.4573	F	0		111	2.1	0	0	0	0	0	0	0	0	0	0	0	0	0	0	0	0	1	1
15075891.44634	Cơn đau thắt ngực ổn định - TD Tái hẹp trong Stent - Stent động mạch vành - Tăng huyết áp - Đái tháo đường type 2 - Rối loạn Lipid máu - Gan nhiễm mỡ độ II - Rối loạn tuần hoàn não (Đề nghị chụp MSCT động mạch vành)	Đau tức ngực (T) đau tức hạ vị	119/64	51	1952	71	148	23.2834	F	0	39.1	159.1	6.1	1	1	1	0	0	0	0	0	0	0	0	0	0	0	1	2	1	1
15078925.44698	Xơ gan - Phì đại tiền liệt tuyến - Thoái hóa cột sống cổ - Đau đầu vận mạch - Rối loạn tiền đình - Rối loạn Lipid máu - đường máu - Tăng acid uric	Bệnh nhân thấy người mệt mỏi, ăn uống kém, chóng mặt, đau đầu, đau bụng âm ỉ, đại tiện bình thường.	118/71	69	1947	76	175	22.5306	M	0		103	3.3	0	0	0	0	0	0	0	0	0	0	0	0	0	0	0	0	1	1
15079079.44654	Tăng huyết áp - Huyết áp dao động - Rối loạn Lipid máu nặng - Thoái hóa cột sống thắt lưng nặng - Xẹp đốt sống - Loãng xương - Đau cổ vau gáy	Đau tức ngực từng cơn, huyết áp còn cao, đau thắt lưng, huyết áp cao, mệt mỏi, choáng váng, BMI: 27.03	170/84	60	1958	65	149	27.0258	F	0	30	144.9		1	0	0	1	0	0	0	0	0	0	0	0	0	0	1	1	1	1
15082239.44750	Viêm dạ dày H.p (-) - GERD - Polyp xoang sàng hai bên - Đau đầu vận mạch - Rối loạn Lipid máu - đường máu - Rối loạn đông máu/ Sau mắc Covid-19	Bệnh nhân thấy đau bụng thượng vị, trào ngược, tức ngực, khó thở, người mệt mỏi nhiều, ăn uống kém, hoa mắt, chóng mặt, đại tiện ngày 1 lần phân bình thường.	114/77	49	1965	58	153	20.9321	F	0	35	138		0	0	0	0	0	0	0	0	0	0	0	1	0	0	1	1	1	1
15082419.44752	Migraine tiền đình	chóng mặt vài tháng nay, đau đầu	112/73	48	1991	32	157	19.4734	F	0	33.5	97	2.9	1	0	0	0	0	0	0	0	0	0	0	0	0	0	0	0	1	1
15086287.44691	Viêm dạ dày H.p (+) - Viêm hồi tràng - Trĩ nội độ I - Rối loạn Lipid máu nhẹ - Thiếu kẽm - Rối loạn tiền đình - Nang gan	Bệnh nhân thấy đau bụng thượng vị, ợ hơi, ợ chua, rối loạn phân, đại tiện khó, da xanh, hoa mắt, chán ăn, đau đầu, béo bụng BMI = 24.78	97/54	58	1972	51	153	24.7768	F	0		93	3	0	0	0	0	0	0	0	0	0	0	0	0	0	0	0	0	1	1
15086759.44726	2M:Đục thủy tinh thể người già+ thoái hóa hắc võng mạc+theo gai thị +khô mắt	nhìn đám mây,mờ, nhức mắt	120/66	47	1949	74	153	20.0777	M	0	30.4	143.2		1	1	0	0	0	0	0	0	0	0	0	0	0	0	1	1	1	1
15091492.44656	Hội chứng cổ vai cánh tay (P) do thoát vị đĩa đệm cột sống cổ chèn ép thần kinh	Đau cột sống cổ, đau lan xuống vai và cánh tay hai bên, tê buốt dọc cánh tay, hạn chế vận động, ép cột sống cổ (+).	108/64	56	1960	63	151	24.5603	F	0	43.4	145.9	5.7	1	0	0	0	0	0	1	0	1	0	0	0	0	0	1	2	1	1
15095057.44877	Nhức đầu trái - Tê mặt trái - Theo dõi Tổn thương thần kinh VII nhánh cảm giác ngoại vi ( Bệnh nhân dùng thuốc theo đơn tự túc)	Tê bì mặt trái, tê lưỡi, lệch nhân trung 01 tháng, sau sinh 4 tháng	129/80	48	1992	31	148	21.9138	F	0	24.1	117	5.79	1	0	0	0	0	0	0	0	0	0	0	0	0	0	0	0	1	1
15097240.44886	2m: Viêm bờ mi mạn tính + khô mắt + Glocom đã CBCM + Đục thủy tinh thể nhân	Nhìn mờ , nhức mắt	120/80	63	1954	69	170	21.7993	M	0	30	104	3.5	1	0	0	0	0	0	0	0	0	0	0	0	0	0	0	0	1	1
15100267.44688	Viêm dạ dày H.p (-) - GERD - Viêm gan - Rối loạn Lipid máu - Tăng acid uric - Đau đầu vận mạch - Viêm đường tiết niệu - Đường máu ổn định	Bệnh nhân thấy đau bụng thượng vị, đầy chướng bụng, buồn nôn, đau đầu, đại tiện bình thường, người mệt mỏi, ăn uống kém, hoa mắt, chóng mặt.	120/66	49	1963	60	152	21.2084	F	0		106	2.4	0	0	0	0	0	0	0	0	0	0	0	0	0	0	0	0	1	1
15112439.44629	Hen phế quản - Viêm mũi xoang dị ứng - Suy van tĩnh mạch chi dưới - Loãng xương - Vữa xơ động mạch chân - Rối loạn thần kinh chức năng	Bệnh nhân nhiễm Covid 19 đã khỏi 5 ngày nay. Hiện tại, bệnh nhân ho, đờm đặc nhiều, mệt mỏi, đau mỏi chân	129/75	59	1964	59	165	21.6713	F	0		114	3.9	0	0	0	0	0	0	0	0	0	0	0	0	0	0	0	0	1	1
15113616.44659	Viêm dạ dày H.p (-) - Nấm thực quản - IBS - Rối loạn Lipid máu - Hạ canxi máu - U xơ tử cung - Nang buồng trứng - Liệt dây thanh phải / Suy giáp sau phẫu thuật đang điều trị	Bệnh nhân thấy đau bụng thượng vị, không ợ hơi chua, đầy chướng bụng, rối loạn phân, chóng mặt, da xanh, mệt mỏi nhiều, ù tai trái. Nội soi tai mũi họng có Liệt dây thanh phải	125/68	55	1975	48	155	22.8928	F	0		118	3.5	0	0	0	0	0	0	0	0	0	0	0	0	0	0	0	0	1	1
15121639.44603	TD : rối loạn tuần hoàn tai trong	Ù tai trái 02 tháng, tiếng kêu trong tai, Đã đo thính lực ,Không có yếu tố dịch tễ với Covid	102/55	48	1982	41	152	20.7756	F	0		96	2.6	0	0	0	0	0	0	0	0	0	0	0	0	0	0	0	0	1	1
15123859.44885	Viêm tai giữa trái - Nghe kém hỗn hợp tai trái mức độ trung bình, nặng (tần số cao) - Nghe kém tiếp nhận tai phải mức độ nhẹ - Viêm họng thanh quản - Nang sụn nắp thanh thiệt	Ù tai (T) 03 tháng nay, nghe kém	120/70	51.5	1963	60	152	22.2905	F	0	34.9	100	3.1	0	0	0	0	0	0	0	0	0	0	0	0	0	0	0	0	1	1
15130790.44840	MP: Đục thủy tinh thể vùng nhân ở người già . MT: IOL + Đục dịch kính . 2M: Khô mắt + viêm bờ mi	Nhìn mờ,ngứa cộm,khô mắt	135/80	45	1953	70	150	20	F	0		116	2.3	0	0	0	0	0	0	0	0	0	0	0	0	0	0	0	0	1	1
15130790.44916	MP:Đục thủy tinh thể người già.MT:IOL+ vẩn đục dịch kính đục .2M: Khô mắt	Nhìn mờ,nhức mỏi mắt,khô mắt	110/70	45	1953	70	150	20	F	0		116	2.7	0	0	0	0	0	0	0	0	0	0	0	0	0	0	0	0	1	1
15132186.44725	Viêm dạ dày H.p (-) - GERD - Gan nhiễm mỡ - Polyp túi mật - Nang thận - Đau đầu vận mạch - Rối loạn tiền đình - Rối loạn Lipid máu	Bệnh nhân thấy đau đầu, chóng mặt, buồn nôn, đau bụng thượng vị, ợ hơi, ợ chua, đại tiện bình thường, người mệt mỏi, chán ăn	120/67	50	1960	63	156	20.5457	F	0	32.9	135.9		0	0	0	0	0	0	0	0	0	0	0	0	0	1	1	1	1	0
16001175.44586	Cơn đau thắt ngực ổn định - Đái tháo đường type 2 - Nhịp nhanh xoang - Rối loạn Lipid máu đang điều trị - Chóng mặt - Rối loạn giấc ngủ	Bệnh nhân thấy đau ngực, ấn vào đau tăng, người mệt mỏi, chán ăn, hoa mắt, chóng mặt, mất ngủ, tê bì chân tay. Bệnh nhân không có yếu tố dịch tễ Covid 19	115/73	53	1976	47	150	23.5556	F	0		116	3.5	0	0	0	0	0	0	0	0	0	0	0	0	0	0	0	0	1	1
16001175.44645	Đái tháo đường type 2 - Cơn đau thắt ngực ổn định- Nhịp nhanh xoang - Rối loạn Lipid máu đang điều trị- Chóng mặt - Rối loạn giấc ngủ	bệnh nhân còn tiểu nhiều	115/61	55	1976	47	150	24.4444	F	0		116	3.9	0	0	0	0	0	0	0	0	0	0	0	0	0	0	0	0	1	1
16002685.44698	Viêm gan nhiễm mỡ - Sỏi và Polyp túi mật - Nang thận - Đau đầu vận mạch - Rối loạn tiền đình - Rối loạn Lipid máu - Tăng huyết áp / K đại tràng Sigma đã phẫu thuật (BN đã có thuốc điều trị Viêm gan)	Bệnh nhân thấy đau đầu, chóng mặt, đau vài gáy, đau bụng âm ỉ, đại tiện bình thường, người mệt mỏi, ăn uống kém, huyết áp lần 2: 160/100mmHg	160/97	70	1955	68	153	29.903	F	0		105	2.1	0	0	0	0	0	0	0	0	0	0	0	0	0	0	0	0	1	1
16009124.44741	Tăng huyết áp - Hẹp 80% gốc động mạch thận trái, 70% gốc động mạch thận bên phải - Rối loạn Lipid máu - Hở van hai lá nhẹ - Hở van ba lá nhẹ - Nhịp nhanh xoang - Hẹp 70% động mạch đốt sống - Chóng mặt - Thoái hóa chất trắng dưới vỏ vùng vùng trán đỉnh hai bên ( Bệnh nhân dùng thuốc theo đơn tự túc)	Đau đầu, chóng mặt, huyết áp cao, dao động	151/85	49	1963	60	152	21.2084	F	0	29.3	140.8		1	1	0	0	0	0	0	0	0	0	0	0	0	0	1	1	1	1
16016791.44746	MT: Vẩn đục dịch kính khác . 2M: Nhìn mờ + khô mắt	Nhìn ruồi muỗi,khô mắt,nhức mỏi mắt	110/70	52	1958	65	155	21.6441	F	0		80	2.7	0	0	0	0	0	0	0	0	0	0	0	0	0	0	0	0	1	1
16017201.44865	Viêm màng nhĩ - ống tai ngoài phải - Nghe kém tiếp nhận tai phải tần số cao	ù tai phải không liên tục nhiều tháng nay		68	1976	47	167	24.3824	M	0		96	2.8	0	0	0	0	0	0	0	0	0	0	0	0	0	0	0	0	1	1
16019304.44634	Viêm gân gấp ngón III tay (P) - Viêm điểm bám gân mắt cá ngoài chân (P) / RL Lipid máu - Tăng acid uric	Sưng đau và hạn chế vận động khớp cổ chân (P), ngón III tay (P)	120/77	64	1980	43	165	23.5078	F	0	37.7	100	2.9	1	0	0	1	0	0	1	0	0	0	0	0	0	0	1	2	1	1
16025223.44748	Viêm dạ dày H.p (+) - IBS - Polyp trực tràng (Sinh thiết hết) - Trĩ nội độ I - Rối loạn Lipid máu (Điều chỉnh chế độ ăn) - Đau đầu vận mạch - Nốt vôi hóa thận Trái	Bệnh nhân thấy đau bụng, đại tiện táo bón, đau đầu	120/70	53	1973	50	150	23.5556	F	0		112	2.4	0	0	0	0	0	0	0	0	0	0	0	0	0	0	0	0	1	1
16028103.44900	Viêm dạ dày H.p (-) - GERD - IBS - Trĩ nội độ I - Thoái hóa cột sống cổ và thắt lưng - Xơ vữa nhẹ động mạch cảnh - Đau đầu vận mạch - Rối loạn tiền đình - Rối loạn Lipid máu - đường máu - Thiếu Magne - Thiếu Kẽm - Hạ Kali máu - Rối loạn đông máu sau mắc Covid19/ Tăng huyết áp đang điều trị	Bệnh nhân thấy đau bụng, ợ hơi, ợ chua, đại tiện phân lỏng ngày 2 lần, đau đầu, chóng mặt, người mệt mỏi, ăn uống kém, đau cột sống cổ và thắt lưng , xét nghiệm máu có Magne máu giảm:0.76, Kali máu giảm: 3.4	125/77	43	1954	69	157	17.4449	F	0		114	2	0	0	0	0	0	0	0	0	0	0	0	0	0	0	0	0	1	1
16033334.44723	Viêm dạ dày H.p (-) - GERD - IBS - Đau đầu vận mạch - Viêm xoang	Bệnh nhân thấy đau bụng thượng vị, không ợ hơi, ợ chua, đầy chướng bụng, nóng rát,trung tiện nhiều lần/ ngày, đại tiện rối lọa phân, chán ăn, mệt mỏi, hoa mắt, đau nửa đầu (T) , chụp CT sọ: viêm xoang	128/79	60	1962	61	150	26.6667	M	0		111	3.4	0	0	0	0	0	0	0	0	0	0	0	0	0	0	0	0	1	1
16035308.44662	Viêm phế quản mạn đợt cấp - Viêm họng mạn - Nang thận phải - Viêm tiết niệu - Rối loạn lipid máu - Rối loạn thần kinh chức năng - Rối loạn lo âu	Bệnh nhân ho thúng thắng, đau họng, tiểu đêm, ngủ kém, lo lắng	115/71	48	1965	58	157	19.4734	F	0		94	3.3	0	0	0	0	0	0	0	0	0	0	0	0	0	0	0	0	1	1
16036800.44626	Viêm dạ dày H.p (-) - Rối loạn Lipid máu - Viêm gan - Tăng tiểu cầu - Nang thận - Rối loạn tiền đình / Sau mắc Covid-19	Bệnh nhân thấy đau bụng thượng vị, ợ hơi, ợ chua, buồn nôn, ho, không tức ngực, đau đầu, chóng mặt, mệt mỏi, da xạm, chán ăn. Xét nghiệm máu có Cholesterol: 6.42	116/75	56	1969	54	160	21.875	F	0	29.6	142.5		1	0	0	0	0	0	0	0	0	0	0	0	0	1	1	1	1	0
16037921.44920	2M: Mỏi điều tiết + khô mắt + đau thần kinh trên hố + Viêm giác mạc chấm nông	Nhìn mờ , mỏi mắt , nhức mắt	120/80	46	1994	29	160	17.9687	F	0	34.4	107	3.1	0	0	0	0	0	0	0	0	0	0	0	0	0	0	0	0	1	1
16040740.44664	Giãn phế quản do NTM điều trị tháng thứ 10 - Viêm mũi họng cấp - Rối loạn lipid máu - Tăng acid uric	Bệnh nhân nhiễm Covid 19 đã khỏi 2 tuần. Bệnh nhân ho ít, khạc đờm màu trắng đục, phổi: không ran	120/80	48	1969	54	156	19.7239	F	0		111	2.4	0	0	0	0	0	0	0	0	0	0	0	0	0	0	0	0	1	1
16040990.44895	2M:Viêm kết mạc mi mạn+ khô mắt.MP: vẩn đục dịch kính	ngứa cộm, nhìn vẩn, mờ	130/73	58	1969	54	162	22.1003	F	0	38.3	141.2	7.9	1	0	0	1	0	0	1	0	0	0	0	0	0	0	1	2	1	1
16042395.44719	Viêm dạ dày H.p (+) - GERD - IBS - Polyp đại tràng (Sinh thiết hết) - Trĩ hỗn hợp - Rối loạn Lipid máu - đường máu - Bướu nhân tuyến giáp - Đau đầu vận mạch	Bệnh nhân thấy đau bụng âm ỉ, vướng họng, mệt mỏi, đau nửa đầu, da xanh	119/67	53	1957	66	150	23.5556	F	0		109	2.1	0	0	0	0	0	0	0	0	0	0	0	0	0	0	0	0	1	1
16060782.44904	Cơn đau thắt ngực ổn định - Tăng huyết áp - Đái tháo đường 2	tức ngực, đau mắt, nhức mắt, mắt nhìn mờ, khám thêm CK Mắt	122/71	59	1953	70	155	24.5578	F	0	27.3	136.8		0	0	1	0	0	0	0	0	0	0	0	0	0	0	1	1	1	1
16061267.44638	Viêm dạ dày H.p (-) - Viêm gan - Rối loạn Lipid máu - Thiếu sắt - Thiếu kẽm - Đau đầu vận mạch	Bệnh nhân thấy đau bụng thượng vị, đầy chướng bụng, chậm tiêu, ợ hơi, ợ chua, da xanh, đau đầu, hoa mắt, chóng mặt, ăn kém. Xét nghiệm máu có sắt huyết thanh: 8.2	108/64	52	1979	44	152	22.5069	F	0	28	139.2		0	0	0	0	0	0	0	0	0	0	0	0	0	1	1	1	1	0
16062810.44893	Tăng huyết áp - Suy tĩnh mạch chi dưới - Rối loạn Lipid máu	Bệnh nhân toàn trạng ổn định, tái khám định kỳ	115/62	60	1958	65	155	24.974	F	0		113	3.5	0	0	0	0	0	0	0	0	0	0	0	0	0	0	0	0	1	1
16063705.44734	2m: Mỏi điều tiết + Khô mắt .MT:Dính mi cầu + viêm kết mạc /chấn thương cũ + Nhãn cầu yên	nhìn mờ,sưng đỏ,khô mắt,nhức mỏi mắt	110/80	72	1969	54	173	24.0569	M	0	30	95	2.6	1	0	0	0	0	0	0	0	0	0	0	0	0	0	0	0	1	1
16066029.44640	Đái tháo đường type 2 - Tăng huyết áp - CKD giai đoạn III - Rối loạn mỡ máu - Suy tĩnh mạch chi dưới - Viêm gan nhiễm mỡ	Bệnh nhân mệt mỏi, Mắt nhìn mờ	137/83	64	1957	66	158	25.6369	F	0		84		0	0	0	0	0	1	0	0	0	0	0	0	0	0	1	1	1	1
16066703.44717	2M: Cận thị + khô mắt + mỏi điều tiết			49	1975	48	159	19.3821	M	0		107	3	0	0	0	0	0	0	0	0	0	0	0	0	0	0	0	0	1	1
16071169.44697	Đái tháo đường type 2 ( điều chỉnh chế độ ăn) - Thiểu năng tuần hoàn não - Rối loạn lipid máu nhẹ - Viêm gan B mạn - Gan nhiễm mỡ độ I - Nang thận phải - Vôi hóa tuyến tiền liệt/ Phì đại tiền liệt tuyến đã phẫu thuật ( Đề nghị khám CK tiêu hóa) ( Bệnh nhân dùng thuốc theo đơn tự túc)	Mệt mỏi, ăn kém, da xanh, đau đầu, chóng mặt. BMI: 24.46	140/81	65	1950	73	163	24.4646	M	0		58	2.2	0	0	0	0	0	0	0	0	0	0	0	0	0	0	0	0	1	1
16071694.44626	2M:Rối loạn điều tiết + Khô mắt+ đau thần kinh trên hố	Nhức mắt,khô mắt,nhìn mờ	110/70	56	1993	30	160	21.875	F	0	28.2	115	4.3	1	0	0	0	0	0	0	0	0	0	0	0	0	0	0	0	1	1
16074073.44866	Tăng huyết áp - Chóng mặt - Rối loạn tiền đình - Đau đầu vận mạch - Thoái hóa chất trắng dưới vỏ vùng trán đỉnh - Teo não dưới vỏ - Xơ vữa động mạch cảnh - Hạ Kali máu - Rối loạn dung nạp đường - Rối loạn Lipid máu - Suy giảm chức năng thận - Sắt huyết thanh ổn định / Xơ gan do Viêm gan virus B mạn đang điều trị TAF - Nốt trong gan	Bệnh nhân thấy chóng mặt nhiều, buồn nôn, đau đầu, hoa mắt, người mệt mỏi, ăn uống kém, đại tiện bình thường, tiểu tiện bình thường, xét nghiệm máu có Kali máu giảm: 3.3	124/66	60	1939	84	145	28.5375	F	0		95	3.8	0	0	0	0	0	0	0	0	0	0	0	0	0	0	0	0	1	1
16080375.44858	Viêm dạ dày H.p (-) - GERD - IBS - Polyp trực tràng - Trĩ hỗn hợp - Đau đầu vận mạch - Rối loạn tiền đình - Teo não - Viêm xoang sàng - Xơ vữa nhẹ động mạch cảnh - Rối loạn Lipid máu - Đái tháo đường type 2 - Tăng huyết áp	Bệnh nhân thấy đau đầu, chóng mặt, đau bụng, đại tiện rối loạn phân, ngày đại tiện 1 -2 lần, đầy chướng bụng, người mệt mỏi, ăn uống kém, hoa mắt	177/128	57	1954	69	165	20.9366	F	0		103	2.7	0	0	0	0	0	0	0	0	0	0	0	0	0	0	0	0	1	1
16080962.44716	Đái tháo đường type 2 - Tăng huyết áp độ III - Nhồi máu não cũ (tái phát nhiều lần, lần gần nhất T5/2022) - Nhịp nhanh xoang - Rối loạn lipid máu - Bệnh thận mạn tính - Hẹp 50 % động mạch thận (P) - Xơ vữa động mạch cảnh - Hở chủ nhẹ - Chóng mặt - Rối loạn tiền đình (Bn dùng thuốc theo đơn tự túc)	chóng mặt, huyết áp dao động, mệt mỏi, da nhợt, chóng mặt, đau nửa đầu, thỉnh thoảng nhói ngực vướng họng, sưng mũi (Khám thêm CK TMH)	139/94	45	1952	71	145	21.4031	F	0		108	5.5	1	1	1	0	1	0	0	0	0	0	0	0	0	0	1	3	1	1
16081477.44850	Viêm họng mạn tính - Mắt nhìn mờ (Bệnh nhân dùng thuốc theo đơn tự túc) (khám thêm chuyên khoa mắt)	Cảm giác vướng nghẹn, đau mắt, mắt nhìn kém	137/77	53	1961	62	150	23.5556	F	0	31.5	122	3.2	1	0	0	0	0	0	0	0	0	0	0	0	0	0	0	0	1	1
16086237.44794	2M; Viêm bờ mi mạn tính + khô mắt + Đục thủy tinh thể dưới bao	nhìn mờ , ngứa cộm mắt , mỏi mắt	110/70	65	1966	57	160	25.3906	M	0	32.9	99	3.6	0	0	0	0	0	0	0	0	0	0	0	0	0	0	0	0	1	1
16088298.44650	Tăng huyết áp - Cơn nhịp nhanh đã điều trị RF - Rối loạn Lipid máu đang điều trị - Hội chứng tiền đình - Xơ vữa động mạch cảnh - Rối loạn dung nạp đường- Mất ngủ - Rối loạn lo âu	Bệnh nhân còn choáng váng, đau đầu, thỉnh thoảng nhói ngực (BN xét nghiệm máu tại phòng khám tư: Choles: 6.2	128/69	40	1937	86	148	18.2615	F	0		114	2.3	0	0	0	0	0	0	0	0	0	0	0	0	0	0	0	0	1	1
16088298.44770	Tăng huyết áp - Cơn nhịp nhanh đã điều trị RF - Chóng mặt - Chóng mặt tuần hoàn não - Rối loạn tiền đình - Thoái hóa Myelin chất trắng thùy trán, đỉnh 2 bên- Teo não lan tỏa dưới vỏ - Xơ vữa động mạch cảnh - RL dung nạp đường- Mất ngủ -Rối loạn mỡ máu đang điều trị - RL lo âu	chóng mặt, đau đầu nhiều, nhìn mờ, mất thăng bằng, huyết áp dao động, mệt mỏi, cảm giác tê chân tay	148/71	40	1937	86	148	18.2615	F	0		114	2.8	0	0	0	0	0	0	0	0	0	0	0	0	0	0	0	0	1	1
16088298.44800	Tăng huyết áp - Cơn nhịp nhanh đã điều trị RF - Chóng mặt - Thoái hóa Myelin chất trắng thùy trán, đỉnh 2 bên- Teo não- Xơ vữa động mạch cảnh - RL dung nạp đường- Rối loạn Lipid máu đang điều trị	Bệnh nhân toàn trạng ổn	148/71	40	1937	86	148	18.2615	F	0		114	3.5	0	0	0	0	0	0	0	0	0	0	0	0	0	0	0	0	1	1
16088298.44860	Tăng huyết áp - Cơn nhịp nhanh đã điều trị RF- Thoái hóa Myelin chất trắng thùy trán, đỉnh 2 bên- Teo não- Xơ vữa động mạch cảnh - RL dung nạp đường- RLMM- Suy TM Chi dưới nhẹ - Tăng Acid Uric máu	Bệnh nhân phù nhẹ chân, huyết áp dao động	119/75	40	1937	86	146	18.7652	F	0		114	3.1	0	0	0	0	0	0	0	0	0	0	0	0	0	0	0	0	1	1
16091633.44893	Hẹp 59% động mạch cảnh trong trái, bên P 42% - Tăng huyết áp - Đái tháo đường type2 - Nhồi máu não cũ - Rối loạn lipid máu - Nang thận (P) - Phì đại, vôi hóa TLT	Bệnh nhân mệt mỏi, chán ăn, tiểu nhiều	108/69	65	1955	68	170	22.4913	M	0	31.8	144.4		1	0	1	0	0	0	0	0	0	0	0	0	0	0	1	1	1	1
16094959.44838	2M: Viêm kết mạc +Mỏi điều tiết + Khô mắt	đau nhức mắt , mỏi mắt , ra rỉ ,	110/70	56	1987	36	160	21.875	F	0	30.8	114	3.3	0	0	0	0	0	0	0	0	0	0	0	0	0	0	0	0	1	1
16095419.44704	Tăng huyết áp - Suy tim - Rung nhĩ nhanh - Suy thận (Mức lọc cầu thận 25ml/phút) - Suy van tĩnh mạch chi dưới - Chóng mặt - Hạ Natri máu (Bn thuốc theo đơn tự túc)	bệnh nhân còn mệt, tiểu ít	134/71	57	1937	86	152	24.6711	F	0	53.5	15	3	1	0	0	0	0	0	0	0	0	0	1	0	0	0	1	1	1	1
16095419.44750	Tăng huyết áp - Suy tim - Rung nhĩ nhanh - Suy thận (Mức lọc cầu thận 25ml/phút) - Suy van tĩnh mạch chi dưới - Chóng mặt - Hạ Natri máu ( bệnh nhân dùng thuốc theo đơn tự túc)	Bệnh nhân mệt, tiểu nhiều	135/94	57	1937	86	152	24.6711	F	0	53.5	15	3	1	0	0	0	0	0	0	0	0	0	1	0	0	0	1	1	1	1
16095419.44804	Tăng huyết áp - Suy tim - Rung nhĩ nhanh - Suy thận (Mức lọc cầu thận 25ml/phút) - Suy van tĩnh mạch chi dưới - Hạ Natri máu - Đau đầu, chóng mặt ( bệnh nhân dùng thuốc theo đơn tự túc)	Bệnh nhân mệt, đau đầu	158/78	57	1937	86	152	24.6711	F	0	53.5	15	3	1	0	0	0	0	0	0	0	0	0	1	0	0	0	1	1	1	1
16097731.44791	Thoái hóa và xẹp đốt sống - Loãng xương - Nang gan, nang thận - Gan nhiễm mỡ độ I - Rối loạn lipid máu nhẹ - Theo dõi liệt mặt trung ương (đề nghị khám chuyên khoa thần kinh)	Đau cột sống thắt lưng và mạn sườn, đau dọc xương dài, tê chân, phù mặt, mệt mỏi, chóng mặt, liệt mặt	90/60	40	1950	73	150	17.7778	F	0	30.6	113	4.1	1	0	0	0	0	0	0	0	0	0	0	0	0	0	0	0	1	1
16099413.44639	2M Mộng thịt + viêm bờ mi mạn + mỏi điều tiết + đau thần kinh trên hố + khô mắt	cộm ngứa , nhức mỏi mắt	112/63	45	1969	54	157	18.2563	F	0		104	5.8	1	0	0	0	0	0	1	0	1	0	0	0	0	0	1	2	1	1
16104839.44647	Tăng huyết áp - Hẹp 70 % động mạch cảnh 2 bên (có chỉ định can thiệp) - Rối loạn Lipid máu - Xơ vữa 40 % động mạch thận (P) - Phình hình thoi động mạch chủ bụng - Nhồi máu não cũ - Rối loạn tiền đình	huyết áo dao động, mệt mỏi, khó thở, choáng váng, sút cân, khát nước, tiểu đêm nhiều lần, tức hạ vị, chóng mặt nhiều, có cơn sỉu,	133/66	62	1943	80	169	21.7079	M	0	27.8	142.6		1	0	1	0	0	0	0	0	0	0	0	0	0	0	1	1	1	1
16111256.44687	Tăng huyết áp - Nhịp nhanh xoang - Block nhánh (P) hoàn toàn - Tăng men gan - Gan nhiễm mỡ - TD Viêm cầu thận mạn - Hồng cầu niệu, Protein niệu (+) - Rối loạn lipid máu đang điều trị - Viêm dạ dày - Chóng mặt	Bệnh nhân thấy đau ngực, hồi hộp trống ngực, nhịp tim nhanh, mệt mỏi, tức hạ vị, tiểu nhiều, chóng mặt. Bệnh nhân xét nghiệm tại PK tư: mỡ máu cao	162/103	70	1962	61	160	27.3437	F	0		113		0	0	0	0	1	0	0	0	0	0	0	0	0	0	1	1	1	1
16112789.44582	Viêm dạ dày H.p (-) - Rối loạn lipid máu - Tăng đường máu( Điều chỉnh chế độ ăn) - Đau đầu vận mạch/ Tăng huyết áp đang điều trị	Bệnh nhân thấy đau rát thượng vị, cảm giác cồn cào, ợ hơi, ợ chua, rối loạn phân thường xuyên, mệt mỏi, chóng mặt, đau đầu, mất ngủ, BMI: 24.44. Bệnh nhân không có yếu tố dịch tễ Covid-19.	152/83	55	1956	67	150	24.4444	F	0	35.2	106	2.6	1	0	0	0	0	0	0	0	0	0	0	0	0	0	0	0	1	1
16119575.44671	Cơn đau thắt ngực ổn định - Hẹp 40% LAD1 - Xơ vữa động mạch cảnh - Nhu mô gan thô nhẹ - Viêm dạ dày HP(-)- Viêm niêm mạch hồi tràng đã sinh thiết - Polyp đại trực tràng đã sinh thiết - Thoát vị đĩa đệm cột sống thắt lưng nặng - Loãng xương - Rối loạn tiền đình - Chóng mặt - Đau đầu Migraine - Mất ngủ	Đau ngực, hồi hộp, khó thở, hoa mắt chóng mặt, mệt mỏi ăn kém, đau bụng thượng vị, đại tiện phân nát, mất ngủ	108/63	45	1952	71	156	18.4911	F	0		95	5.9	1	0	0	0	0	0	1	0	1	0	0	0	0	0	1	2	1	1
16122850.44886	Tăng huyết áp kiểm soát kém - Đái tháo đường type 2 - Nguy cơ tim mạch 10 năm > 10%, kèm theo tiểu đường - Nhồi máu não cũ - Tiền sử Động kinh sau nhồi máu não - Suy thượng thận (Cortisol : 67)- Rối loạn Lipid máu- Tăng albumin niệu do đái tháo đường - Rối loạn Lipid máu - Xơ vưa hẹp 30 % động mạch cảnh trong bên phải - Xơ vữa động mạch thận - Gan nhiễm mỡ - Nang thận phải # 13 mm,- Phì đại tiền …	Huyết áp dao động, đo cao, mệt mỏi, nhịp tim nhanh tiểu đêm nhiều, da sạm, choáng váng, Đau thắt lưng hông 2 bên (Bệnh nhân không đồng ý chụp sọ não)	143/86	72	1949	74	178	22.7244	M	0	34.8	136.1		0	1	0	0	0	0	0	0	0	0	0	0	0	0	1	1	1	1
16125612.44677	Viêm gan (virus) C mạn - Đau đầu vận mạch - Nhân tuyến giáp - Tăng bạch cầu ưa acid - Rối loạn đông máu/ Sau mắc Covid-19 - Phẫu thuật tuyến giáp	Bệnh nhân thấy mệt mỏi, chán ăn, đau đầu, chóng mặt, da vàng	117/80	60	1965	58	165	22.0386	F	0	27.4	139.6		0	0	0	0	0	0	0	0	0	0	0	1	0	0	1	1	1	1
16130757.44671	Theo dõi Alpha thalassaemia - Thoái hóa cột sống cổ - Nhịp chậm xoang - Đau ngực cơ năng - Sau nhiễm COVID 19 (Đề nghị làm giải trình gen Alpha thalassaemia)	Khó thở, đau ngực, mệt, đau vùng bả vai phải lan xuống cánh tay phải, mắt nhìn mờ, Khám: Tim đều, phổi không ran, bụng mềm. XN công thức máu: MCV: 84	120/68	58	1982	41	165	21.3039	M	0	26.6	138.9		0	0	0	1	0	0	0	0	0	0	0	0	0	0	1	1	1	1
16135430.44664	Viêm dạ dày H.p (-) - GERD - IBS - Viêm gan - Rối loạn Lipid máu nhẹ - Rối loạn đông máu - Thiếu sắt - Đau đầu vận mạch / Sau mắc Covid-19	Bệnh nhân thấy đau bụng thượng vị, ợ hơi, ợ chua, buồn nôn, táo bón, đau đầu, chóng mặt, chán ăn, da xanh	121/78	70	1991	32	167	25.0995	F	0		87	5.1	1	0	0	0	0	0	0	0	0	0	0	1	0	1	1	2	1	0
16136242.44796	Hẹp 35% phình cảnh trái - Hẹp 40-50 động mạch dưới đòn phải - Giãn nhẹ động mạch cảnh trong trái # 10mm - Phình vách liên nhĩ - Nhân giáp keo- Tăng huyết áp - Rối loạn Lipid máu - Mất ngủ (bệnh nhân dùng thuốc theo đơn tự túc)	Bệnh nhân đau đầu, chóng mặt, mệt mỏi, nuốt vướng, khó thở từng cơn, mất ngủ	148/94	44	1949	74	158	17.6254	F	0	35.9	101	4.8	1	0	0	0	0	0	0	0	0	0	0	0	0	0	0	0	1	1
16137714.44635	Tăng huyết áp - Rung nhĩ - Hở van hai lá vừa - Hở van ba lá nhiều Đái tháo đường type 2 - Rối loạn Lipid máu - Tăng men gan - U trung thất - Mất ngủ - Chóng mặt	Đau tức ngực, mệt mỏi, trống ngực, chóng mặt, hồi hộp thể trạng béo BMI: 23.11	154/83	52	1937	86	150	23.1111	F	0	44.5	34		1	0	0	0	0	0	0	0	0	0	1	0	0	0	1	1	1	1
17001900.44696	2M: Viêm bờ mi mạn tính + khô mắt + mỏi điều tiết	nhìn mờ , ngứa , mỏi , nhức mắt	107/61	55	1988	35	152	23.8054	F	0		94	2.3	0	0	0	0	0	0	0	0	0	0	0	0	0	0	0	0	1	1
17002421.44650	Chấn thương vùng đầu - Hồi hộp	Đau đầu, chóng mặt, khối sưng vùng đỉnh sau chấn thương 1 tháng, tức ngực, cảm giác tim đập nhanh	151/77	57	1980	43	153	24.3496	F	0		90	2.4	0	0	0	0	0	0	0	0	0	0	0	0	0	0	0	0	1	1
17011483.44659	Viêm dạ dày H.p (-) - GERD - Sỏi thận - Rối loạn Lipid máu - Thiếu kẽm - Giảm tiểu cầu - Rối loạn tiền đình ốc tai	Bệnh nhân thấy đau bụng thượng vị, trào ngược, ù tai, khàn tiếng, da xạm, chán ăn, đầy chướng bụng, chóng mặt. Xét nghiệm máu có Cholesterol: 5.94	120/71	62	1965	58	165	22.7732	M	0		94	2.6	0	0	0	0	0	0	0	0	0	0	0	0	0	0	0	0	1	1
17014654.44708	Viêm gan (virus) C mạn - IBS - Tăng acid uric - Rối loạn Lipid máu - Đau đầu vận mạch	Bệnh nhân thấy đau bụng âm ỉ, đầy chướng bụng, đại tiện táo bón, da vàng, người mệt mỏi, chán ăn, hoa mắt. Xét nghiệm máu có Cholesterol: 6,33	124/69	64	1966	57	167	22.9481	M	0		138	3	0	0	0	0	0	0	0	0	0	0	0	0	0	0	0	0	1	1
17015968.44739	Tăng huyết áp - Nhịp nhanh cơn - Rối loạn Lipid máu - Xơ vữa động mạch cảnh - Chóng mặt - Rối loạn tiền đình - Hạ Kali máu (3.4) - Nốt mờ nhỏ nhu mô thùy trên phổi (P)	Bệnh nhân tức ngực, choáng váng, mệt mỏi, đau nửa đầu chóng mặt	145/77	60	1958	65	161	23.1473	F	0		107	3.2	0	0	0	0	0	0	0	0	0	0	0	0	0	0	0	0	1	1
17017178.44659	Xuất huyết dưới nhện đã ổn định - Xơ vữa động mạch thận - Thoát vị đĩa đệm cột sống cổ gây hẹp nhẹ ống sống và chèn ép tủy cổ ngang mức, biến chứng thần kinh cánh tay - Xơ vữa nhẹ động mạch chi trên/ Viêm gan B mạn đang điều trị	- Bệnh nhân thấy tức ngực, đắng miệng, trào ngược, đau cột sống cổ, đau lan xuống hai tay, kèm theo tê, đau hai tay nhiều, hạn chế vận động cột sống cổ, người mệt mỏi, ăn uống kém, hoa mắt, chóng mặt.	109/61	38	1954	69	142	18.8455	F	0		95		0	0	0	1	0	0	0	0	0	0	0	0	0	0	1	1	1	1
17017419.44767	Thoái hóa chất trắng dưới vỏ vùng trán, đỉnh 2 bên - Teo não dưới vỏ - Chóng mặt - Nhịp nhanh xoang - Ngoại tâm thu thất < 1 % - Ngoại tâm thu nhĩ < 1% - Cơn tim nhanh nhĩ ngắn - Chóng mặt - Run nhiều TD Parkinson - Rối loạn Lipid máu - TD GERD	Đau đầu, chóng mặt, run tay chân nhiều, cảm giác yêu 2 chân, mệt mỏi, mất thăng bằng, tức thượng vị, đầy chướng	120/67	60	1957	66	156	24.6548	F	0	28.1	140.1		1	0	0	0	0	0	1	0	0	0	0	0	0	0	1	1	1	0
17019399.44642	Rối loạn Lipid máu - Rối loạn tiền đình - Vài ổ thoái hóa chất trắng dưới vỏ - Gan nhiễm mỡ độ II - U xơ tử cung / Suy giáp sau phẫu thuật K giáp - Tăng huyết áp - Đái tháo đường type 2 - Sau mắc Covid-19	Bệnh nhân thấy mệt mỏi nhiều, chóng mặt, hoa mắt, người nôn nao, da vàng, đau bụng.	156/89	58	1964	59	160	22.6562	F	0		108	2.5	0	0	0	0	0	0	0	0	0	0	0	0	0	0	0	0	1	1
17020834.44707	2M:Nhức mắt do đau thần kinh trên hố +mỏi điều tiết+ bán tắc lệ đạo+viêm bờ mi mạn+khô mắt	nhìn mờ,nhức mắt,chảy nước mắt	119/72	60	1966	57	160	23.4375	F	0		103	3.9	0	0	0	0	0	0	0	0	0	0	0	0	0	0	0	0	1	1
17023701.44639	MT: Viêm kết mạc dị ứng cấp. MP mất chức năng			53	1960	63	158	21.2306	F	0		108	3	0	0	0	0	0	0	0	0	0	0	0	0	0	0	0	0	1	1
17026445.44905	Thoái hoá nhẹ khớp gối hai bên - Thoái hóa cột sống thắt lưng - Theo dõi thiếu máu	Đau khớp gối hai bên, tê mỏi chân , Đau cột sống thắt lưng, chóng mặt	125/72	50	1978	45	150	22.2222	F	0	27.6	137.6		0	0	0	0	0	0	0	0	1	0	0	0	0	0	1	1	1	1
17029074.44867	MP: Vẩn đục dịch kính			61	1955	68	165	22.4059	M	0		93	3.6	0	0	0	0	0	0	0	0	0	0	0	0	0	0	0	0	1	1
17029927.44637	Viêm phế quản sau nhiễm covid 19 bội nhiễm - Viêm họng cấp - Đau đầu vận mạch	Bệnh nhân nhiễm Covid 19 đã khỏi 1 tháng. Hiện tại, bệnh nhân tức ngực, hồi hộp, đờm nhiều, ho ít, đau đầu	117/77	43	1987	36	154	18.1312	F	0		99	3.4	0	0	0	0	0	0	0	0	0	0	0	0	0	0	0	0	1	1
17035029.44924	2M:Viêm bờ mi mạn+ khô mắt+ mỏi điều tiết			45	1974	49	153	19.2234	M	0	35.1	103	3.4	1	0	0	0	0	0	0	0	0	0	0	0	0	0	0	0	1	1
17040685.44891	MP: Tăng nhãn áp theo dõi glôcôm. 2M: Khô mắt	nhìn mờ , nhức mắt	124/74	70	1965	58	166	25.4028	M	0	33.8	135.3		0	0	1	0	0	0	0	0	0	0	0	0	0	0	1	1	1	1
17042091.44881	Đái tháo đường type 2 - Tăng huyết áp - Ngoại tâm thu nhĩ đang điều trị - Tăng men gan - Rối loạn lipid máu	Bệnh nhân mắt nhìn mờ ( khám thêm CK mắt)	137/76	74	1965	58	170	25.6055	M	0	31.3	143.6		1	0	0	0	0	1	0	0	0	0	0	0	0	0	1	1	1	1
17043280.44906	Đau đầu vận mạch - Rối loạn lo âu - Thoái hóa Myelin chất trắng bán cầu đại não hai bên - TD: THA ( BN dùng thuốc theo đơn tự túc)	Đau đầu, tê nửa mặt (P), lo âu, HA lần 2: 140/90 mmHg	160/86	51	1962	61	155	21.2279	F	0		106	2.5	0	0	0	0	0	0	0	0	0	0	0	0	0	0	0	0	1	1
17046564.44651	Viêm dạ dày H.p (-) - Dị sản ruột dạ dày - Viêm đại trực tràng - Trĩ nội độ I - Gan nhiễm mỡ - Nang thận - Hạ Canxi máu - Tăng đường máu - Đau đầu vận mạch - Nghi ngờ Viêm gan B - Rối loạn đông máu/ Phẫu thuật tuyến giáp	Bệnh nhân thấy đau bụng thượng vị, ợ hơi, ợ chua, đầy chướng bụng, rối loạn phân, chóng mặt, đau đầu, đau mỏi người, da xanh, mệt mỏi nhiều	110/67	50	1962	61	155	20.8117	F	0		100		0	0	0	0	0	0	0	0	0	0	0	1	0	0	1	1	1	1
17054682.44800	Viêm gan B mạn - Đau đầu vận mạch - Thiếu Kẽm - sắt huyết thanh ổn định (Bệnh nhân dùng thuốc theo đơn tự túc)	Bệnh nhân thấy đau đầu, mỏi xương khớp, mệt mỏi, ăn uống kém, hoa mắt, đau bụng âm ỉ vùng gan, đại tiện bình thường, béo bụng BMI: 24.61	112/66	63	1986	37	160	24.6094	F	0	34.3	93	3	1	0	0	0	0	0	0	0	0	0	0	0	0	0	0	0	1	1
17061153.44699	2M mỏi điều tiết + khô mắt + đau thần kinh trên hố	nhức mỏi mắt , nhìn mờ	120/70	50	1979	44	154	21.0828	F	0	32.3	108	3	1	0	0	0	0	0	0	0	0	0	0	0	0	0	0	0	1	1
17062485.44703	Đái tháo đường type 2 - Rối loạn lipid máu - Nang thùy P tuyến giáp ( Đề nghị siêu âm ổ bụng, BN Không đồng ý)	Bệnh nhân nhìn mờ ( Khám thêm Mắt)	114/72	47	1962	61	151	20.6131	F	0	32.3	97	4.6	1	0	0	0	0	0	0	0	0	0	0	0	0	0	0	0	1	1
17062580.44914	Viêm đại tràng - Túi thừa đại tràng - Trĩ nội độ I - Đau đầu vận mạch - Xơ vữa động mạch cảnh - Phì đại tiền liệt tuyến - Nang thận - Rối loạn Lipid máu - Viêm gan - Rối loạn giấc ngủ	Bệnh nhân thấy đại tiện phân lỏng nhiều lần/ ngày ~3-5 lần kéo dài vài năm nay, đau bụng, không ợ hơi, ợ chua, đau đầu, chóng mặt, mất ngủ	122/67	51	1962	61	162	19.433	M	0		99	2.9	0	0	0	0	0	0	0	0	0	0	0	0	0	0	0	0	1	1
17063685.44871	Tăng huyết áp - Rối loạn lipid máu - Hở van hai lá nhẹ - Nang gan trái - Phì đại nhẹ tiền liệt tuyến - Rối loạn lo âu - Mất ngủ - Thoái hóa cột sống	bệnh nhân chóng mặt, đau đầu, đỡ mất ngủ. lo lắng	145/83	63	1959	64	161	24.3046	M	0		110	3.1	0	0	0	0	0	0	0	0	0	0	0	0	0	0	0	0	1	1
17065798.44913	Ù tai - Tắc vòi nhĩ - Nghe kém tai phải tần số cao - Viêm mũi dị ứng - Viêm amidan quá phát	Ù tai, nghe kém tai trái	110/70	65	1985	38	165	23.8751	M	0		103	2.2	0	0	0	0	0	0	0	0	0	0	0	0	0	0	0	0	1	1
17070915.44861	Đái tháo đường type 2 - Tăng huyết áp - Suy vành - Thiểu năng tuần hoàn não	Bệnh nhân thỉnh thoảng đau đầu, chóng mặt	130/84	47	1952	71	150	20.8889	M	0	33.8	135.3		0	0	0	0	0	1	0	0	0	0	0	0	0	0	1	1	1	1
17072360.44848	Rối loạn lipid máu - Nang hai thùy tuyến giáp - Gan nhiễm mỡ - Phì đại tiền liệt tuyến - Nang thận trái - Thiểu năng tuần hoàn não ( Tư vấn chụp sọ não)	Mệt mỏi, chóng mặt cơn, đến khám	138/82	74	1962	61	172	25.0135	M	0		115	2.7	0	0	0	0	0	0	0	0	0	0	0	0	0	0	0	0	1	1
17074717.44650	2M:Bong Vẩn đục dịch kính +viêm bờ mi mạn+khô mắt	nhìn mờ,vẩn, lóa, ngứa cộm	139/73	65	1955	68	165	23.8751	M	0	30.1	104	3.7	1	0	0	0	0	0	0	0	0	0	0	0	0	0	0	0	1	1
17079765.44696	Đái tháo đường type 2 - Tăng huyết áp - Nhịp xoang nhanh - CKD giai đoạn II - Rối loạn mỡ máu - Thận trái đã cắt - Nhân thùy trái tuyến giáp ( TIRADS 3) - Hội chứng tiền đình	Bệnh nhân đau thắt lưng, tiểu nhiều	140/90	58	1959	64	155	24.1415	F	0	32.5	138.9		0	0	0	0	0	1	0	0	0	0	0	0	0	0	1	1	1	1
17086066.44698	RL tiền đình	Chóng mặt, buồn nôn	111/67	55	1969	54	152	23.8054	F	0		110	3.8	0	0	0	0	0	0	0	0	0	0	0	0	0	0	0	0	1	1
17086965.44726	TD : Rối loạn tuần hoàn tai trong	Ù tai (P) thoáng qua,thỉnh thoảng có tiếng kêu trong tai	134/81	75	1967	56	163	28.2284	M	0	30.9	140.8		1	0	0	1	0	0	0	0	0	0	0	0	0	0	1	1	1	1
17091177.44735	Viêm gan B mạn - Viêm dạ dày H.p (-) - GERD - Túi thừa tá tràng - IBS - Polyp đại trực tràng - Cắt Polyp đại trực tràng - Túi thừa đại tràng - Trĩ hỗn hợp - Gan nhiễm mỡ - Nang thận - Viêm họng cấp - Chóng mặt - Đau nửa đầu - Teo não dưới vỏ vùng trán hai bên - Đau khớp vai hai bên - Rối loạn Lipid máu - đường máu - Thiếu máu hồng cầu nhỏ / Tăng huyết áp đang điều trị	Bệnh nhân thấy đau bụng hạ sườn trái, ăn vào đau, ợ hơi, ợ chua, đại tiện rối loạn phân, đau nửa đầu, chóng mặt, cảm giác châm chích, đau buốt hai bên vai, người mệt mỏi, chán ăn, hoa mắt, béo bụng BMI: 30.36 , Nội soi đại tràng có polyp đại tràng => Chỉ định cắt polyp qua nội soi, nội soi họng: Viêm họng cấp	153/76	72	1946	77	154	30.3593	F	0		101	3.7	0	0	0	0	0	0	0	0	0	0	0	0	0	0	0	0	1	1
17094824.44891	Đau đầu vận mạch - Xơ vữa động mạch cảnh - Nhân tuyến giáp - U xơ tử cung - Suy van tĩnh mạch chi dưới - Rối loạn Lipid máu nhẹ - Tăng bạch cầu ưa acid - Sắt huyết thanh ổn định/ Tăng huyết áp đang điều trị (Tư vấn theo dõi Nhân tuyến giáp xét chọc tế bào tuyến giáp)	Bệnh nhân thấy mệt mỏi, ăn uống kém, hoa mắt, chóng mặt, đau đầu, đau bụng âm ỉ, không ợ hơi, ợ chua, đại tiện bình thường, tức chân hai bên, béo bụng BMI: 23.23	161/98	58	1972	51	158	23.2335	F	0		96	2.3	0	0	0	0	0	0	0	0	0	0	0	0	0	0	0	0	1	1
17100002.44676	Tăng huyết áp - Nhịp nhanh xoang - Ngoại tâm thu thất - Hẹp 50 % LAD 1 - Rối loạn lipid máu - Thiểu năng tuần hoàn não - hẹp 50 % ĐM cảnh ngoài (P) - Hẹp 50 % động mạch thận	Đau ngực, mệt mỏi hồi hộp, nhịp tim nhanh, khó thở, đau khớp gối hai bên	146/77	55	1949	74	150	24.4444	F	0	35.6	152.2	8.8	1	0	1	0	0	0	1	0	1	0	0	0	0	0	1	3	1	1
17100536.44568	Van hai lá cơ học - Sửa van ba lá - Nhịp xoang - Ngoại tâm thu - Rối loạn lipid máu (chế độ ăn) - Tăng men gan - Xẹp đốt sống do loãng xương	Bệnh nhân toàn trạng ổn định, bệnh nhân đến từ Bàng La, Đồ Sơn, test nhanh covid âm tính	109/57	53	1965	58	160	20.7031	F	0		26		0	0	0	0	0	0	0	0	0	0	1	0	0	0	1	1	1	1
17102596.44633	Tăng huyết áp - Đái tháo đường type 2 - Rối loạn Lipid máu - Mắc covid - Tăng men gan - Xơ vữa động mạch cảnh, động mạch thận - Đau đầu Migranine - Thoái hóa chất trắng thùy trán đỉnh 2 bên - Teo não lan tỏa - Nhịp nhanh xoang - TD Rối loạn đông máu- TD Biến chứng Vi huyết khối sau hậu Covid - D - dimer tăng nhẹ (921)	Đau đầu nhiều, chóng mặt, mất thăng bằng, huyết áp cao, cao nhất 170/90 mmHg, đau nhiều đau hốc mắt, xuất huyết dưới da nhiều vùng cánh tay (T), ho nhiều, thể trạng béo BMI: 24.65	144/81	54	1950	73	148	24.653	F	0	31.4	118	3.3	0	0	0	0	0	0	0	1	0	0	0	0	0	0	1	1	1	1
17107256.44672	Tăng huyết áp - Rối loạn Lipid máu - Hẹp 50 % động mạch thận (P) - Xơ vữa ĐM cảnh - Chóng mặt - Đau đầu - Rối loạn tiền đình - Rối loạn tuần hoàn não	Bệnh nhân đỡ mệt, đỡ đau ngực, còn chóng mặt nhẹ	108/68	58	1961	62	165	21.3039	M	0	25.9	138.1		0	1	0	0	0	0	0	0	0	0	0	0	0	0	1	1	1	1
17109239.44645	Hẹp 30% RCA 1 - Tăng huyết áp - RL Lipid máu - Nhịp chậm - Cơn đau thắt ngực ổn định - Chóng mặt - Đau nửa đầu - Rối loạn tiền đình - Gan nhiễm mỡ - Thoái hóa khớp gối - Nhân tuyến giáp (tư vấn) - Suy thượng thận - Viêm họng mạn do GERD - Mất ngủ	Đau tức ngực, đau nửa đầu, khó thở từng cơn, mệt mỏi, tiểu nhiều, tức hạ vị, đau vùng cổ, nuốt vướng thể trạng béo BMI: 25.81, mất ngủ, đau khớp gối 2 bên (khám thêm CK khớp)	111/65	62	1958	65	155	25.8065	F	0	36.9	141.7	8.2	1	0	0	0	0	0	1	0	1	0	0	0	0	0	1	2	1	1
17110981.44657	Viêm dạ dày H.p (+) - GERD - IBS - Túi thừa đại tràng - Trĩ nội độ I - Nhiễm khuẩn tiết niệu - Rối loạn Lipid máu - đường máu - Thiếu Mg - U gan theo dõi Adenoma - Rối loạn tiền đình / Sau mắc Covid-19	Bệnh nhân thấy đau bụng hạ sườn trái - hố chậu trái, đau xuyên ra lưng, mệt mỏi nhiều, chán ăn, da vàng, rối loạn phân, đầy chướng bụng. Xét nghiệm máu có Mg: 0.73	128/77	72	1968	55	158	28.8415	F	0		112	3.9	0	0	0	0	0	0	0	0	0	0	0	0	0	0	0	0	1	1
17113388.44647	Viêm dạ dày H.p (-) - GERD - Thiếu máu - Thiếu kẽm - Rối loạn đông máu - Viêm gan - Đau đầu vận mạch - Bướu giáp nhân - Nang tuyến giáp / Sau mắc Covid-19	Bệnh nhân thấy đau bụng thượng vị, ợ hơi, ợ chua, trào ngược, đau đầu 1 tuần nay, chán ăn, da xanh, hoa mắt, mệt mỏi	111/70	56	1950	73	156	23.0112	F	0	27.8	143.8		1	0	0	0	0	0	0	0	0	0	0	1	0	0	1	1	1	1
17113833.44893	Tăng huyết áp - Nhịp nhanh xoang - Hẹp 80 % động mạch thận phải, 40 % động mạch thận trái - Xơ vữa động mạch cảnh - Chóng mặt - Rối loạn tiền đình - Rối loạn tuần hoàn não - Rối loạn dung nạp đường - Rối loạn Lipid máu - Mất ngủ - Đau cột sống ngực và thắt lưng, theo dõi thoái hóa	nhịp tim nhanh, huyết áp cao, chóng mặt, đau nhói ngực từng cơn , mệt mỏi, choáng váng, tiểu nhiều, tức bụng hạ vị, , đau thắt lưng	196/101	51	1945	78	151	22.3674	F	0	36.2	142.2	7	1	1	0	1	0	0	0	0	0	0	0	0	0	0	1	2	1	1
17115291.44877	Hở van hai lá nhẹ - vừa - Hở van ba lá nhẹ - vừa - Xơ vữa động mạch cảnh chung phải - TD Tăng huyết áp - Rối loạn Lipid máu - Chóng mặt	chóng mặt, đau đầu	146/79	50	1964	59	171	17.0993	F	0	34.3	111	3.8	0	0	0	0	0	0	0	0	0	0	0	0	0	0	0	0	1	1
17122228.44667	Viêm dạ dày H.p (-) - GERD - Rối loạn Lipid máu - Rối loạn đông máu - Rối loạn tiền đình / Tăng huyết áp đang điều trị - Sau mắc Covid-19	Bệnh nhân thấy đau bụng thượng vị, đau từng cơn, ợ hơi, ợ chua, trào ngược, đại tiện phân lỏng, khó thở, tức ngực, hụt hơi, mệt mỏi nhiều, ăn kém, da xanh, chóng mặt, hoa mắt.	155/94	58	1966	57	158	23.2335	F	0	27	135.4		0	0	0	0	0	0	0	0	0	0	0	1	0	0	1	1	1	1
17122235.44912	Viêm dạ dày H.p (-) - GERD - Sỏi thận - Thoái hóa nhẹ khớp gối hai bên - Đau đầu vận mạch - Men gan ổn định/TS Viêm tụy cấp	Bệnh nhân thấy đau bụng thượng vị, ợ hơi, ợ chua, buồn nôn, đau đầu, chóng mặt, tức ngực, đau gối hai bên, người mệt mỏi, chán ăn, hoa mắt	108/64	47	1983	40	157	19.0677	F	0	34.9	138.2		0	0	0	0	0	0	0	0	0	0	0	0	0	1	1	1	1	0
17127962.44759	Viêm gân cơ trên gai vai T - đau nửa đầu	Đau khớp vai (T) hạn chế vận động, đau đầu	140/93	63	1974	49	158	25.2363	F	0	27.6	135.3		0	0	0	0	0	0	0	0	1	0	0	0	0	0	1	1	1	1
17133005.44565	Ngoại tâm thu thất - Cầu cơ hẹp nhẹ động mạch vành thì tâm thu - Rối loạn Lipid máu - Rối loạn dung nạp đường - Rối loạn lo âu - Rối loạn tiền đình	Bệnh nhân còn nhói ngực, mệt mỏi,đau đầu, chóng mặt, thể trạng béo BMI: 26.11, Bệnh nhân không có yếu tố dịch tễ Covid 19	127/69	66	1972	51	159	26.1066	F	0		100	2.7	0	0	0	0	0	0	0	0	0	0	0	0	0	0	0	0	1	1
17133005.44634	Rối loạn Lipid máu - Rối loạn dung nạp đường ổn định - Ngoại tâm thu thất - Cầu cơ hẹp nhẹ động mạch vành thì tâm thu - Rối loạn lo âu - Thoái hóa khớp gối hai bên mức độ trung bình - Kén dịch khoeo trái	Bệnh nhân còn hồi hộp, đau khớp gối 2 bên P>T, đến khám bệnh.	101/57	69	1972	51	158	27.6398	F	0		100	3.7	0	0	0	0	0	0	0	0	0	0	0	0	0	0	0	0	1	1
17133129.44606	2M:Mỏi điều tiết + khô mắt.MP: xuất huyết kết mạc	đỏ mắt, mỏi mắt, bệnh nhân không có yếu tố dịch tễ với covid -19	120/60	47	1993	30	160	18.3594	F	1	32.1	136	4.3	1	0	0	0	0	0	0	0	0	0	0	0	0	0	0	0	1	1
17139570.44723	Đau nửa đầu (P) - Rối loạn vận mạch não - Rối loạn dung nạp đường - Rối loạn Lipid máu nhẹ - Nhân thùy (T) tuyến giáp - Gan nhiễm mỡ độ II - Viêm họng viêm amidan mạn tính - Đau ngực cơ năng	Đau nửa đầu nhiều năm nay, không nôn, không sốt, đau họng, mệt mỏi, đau ngực, đau mạn sườn (P), nuốt vướng nghẹn, BMI: 24	152/87	67	1969	54	165	24.6097	F	0		109	3.9	0	0	0	0	0	0	0	0	0	0	0	0	0	0	0	0	1	1
17143589.44895	Cơn đau thắt ngực - Nhịp nhanh cơn - Hở van ba lá nhẹ - Nhân keo hai thùy tuyến giáp - Rối loạn lipid máu - Mất ngủ - Viêm họng cấp - Chóng mặt - Rối loạn tiền đình nhẹ	Hồi hộp, nhịp tim nhanh, mệt mỏi, đau tức ngực, mất ngủ, chóng mặt, đau đầu	106/57	53	1979	44	165	19.4674	F	0		87	3.9	0	0	0	0	0	0	0	0	0	0	0	0	0	0	0	0	1	1
17146047.44791	Thoái hoá cột sống cổ chèn ép thần kinh - Thiểu năng tuần hoàn hệ sống nền	đau vùng cổ gáy lan chẩm, cảm giác chuếnh choáng	132/72	69	1991	32	175	22.5306	M	0		106	3.4	0	0	0	0	0	0	0	0	0	0	0	0	0	0	0	0	1	1
17150576.44602	Tăng huyết áp - Nhịp nhanh xoang - Phì đại tiền liệt tuyến - Chóng mặt - TD Đái tháo đường type 2 (HbA1c: 6.6 %, bệnh nhân ăn, uống nhiều đồ ngọt)- (Tư vấn chế độ ăn)	đau đầu, huyết áp cao, mệt mỏi, choáng váng, tức hạ vị, tiểu nhiều lần, bệnh nhân ăn, uống nhiều đồ ngọt Bệnh nhân không có yếu tố dịch tễ Covid 19	168/102	65	1955	68	161	25.0762	M	0	27.5	140.3		1	0	0	0	1	0	0	0	0	0	0	0	0	0	1	1	1	1
17154267.44769	Viêm dạ dày H.p (-) - GERD - IBS - Polyp tăng sản trực tràng - Trĩ nội độ II - Polyp túi mật - Đau đầu vận mạch - Rối loạn Lipid máu ổn định/ Đái tháo đường type 2 đang điều trị	Bệnh nhân thấy đau bụng thượng vị, trào ngược, ợ hơi, ợ chua, đại tiện phân nát, người mệt mỏi, chán ăn, hoa mắt, choáng váng, đau đầu	116/58	55	1968	55	156	22.6003	M	0		120	2.7	0	0	0	0	0	0	0	0	0	0	0	0	0	0	0	0	1	1
17162088.44789	MT: bong dịch kính sau . 2M: mỏi điều tiết + Khô mắt		136/78	43	1959	64	143	21.0279	F	0		127	3.7	0	0	0	0	0	0	0	0	0	0	0	0	0	0	0	0	1	1
17164137.44698	Suy giãn tĩnh mạch chi dưới mức độ nặng (Tư vấn điều trị RF) - Mắt ngủ - Hạ Kali máu (3.3) - Đau nửa đầu - Rối loạn tiền đình	Hồi hôp, trống ngực, tim có lúc đập nhanh, mệt mỏi, tê chân , giãn tĩnh mạch chi dưới nhiều, BMI: 24.22, chóng mặt, đau nửa đầu , da sạm, mất ngủ	132/75	62	1974	49	160	24.2187	F	0		99	2.3	0	0	0	0	0	0	0	0	0	0	0	0	0	0	0	0	1	1
17173251.44883	Tăng lipid máu hỗn hợp - Chóng mặt tái phát-Hội chứng tiền đình - Đau nửa đầu - Thoái hóa cột sống cổ - Rối loạn tuần hoàn hệ sống nền - sỏi thận	từng đợt 1 năm nay, hoa mắt chóng mặt, đau nửa đầu vùng chẩm , Thể trạng béo BMI: 23.44	133/86	60	1971	52	160	23.4375	M	0	34.4	114	2.8	1	0	0	0	0	0	0	0	0	0	0	0	0	0	0	0	1	1
18013249.44692	2M:Viêm bờ mi mạn tính + Glocom góc đóng đã laser mống mắt chu biên hiện nhãn áp điều chỉnh+Khô mắt	Nhìn mờ,nhức mắt,khô mắt,ngứa cộm	106/56	62	1972	51	156	25.4767	F	0		99	2.9	0	0	0	0	0	0	0	0	0	0	0	0	0	0	0	0	1	1
18013387.44584	2M Viêm bờ mi mạn tính + khô mắt. MT vẩn đục dịch kính đục dịch kính	bệnh nhân không có yếu tố dịch tễ với covid -19 ruồi bay, nhìn mờ, ngứa, cộm	/128	74	1959	64	170	25.6055	M	0		101	2.5	0	0	0	0	0	0	0	0	0	0	0	0	0	0	0	0	1	1
18014149.44636	Tăng huyết áp - Cơn đau thắt ngực ổn định - Hẹp 50 % động mạch vành - Rối loạn Lipid máu - Cơn tim nhanh nhĩ - Sau mắc Covid	Đau tức ngực, đau nhói từng cơn, cơn đau 15 phút, mệt mỏi, da sạm, tiểu nhiều	147/85	65	1951	72	156	26.7094	M	0	44.1	140.3	4.5	1	0	1	0	0	0	1	0	0	0	0	0	0	0	1	2	1	1
18014149.44727	Cơn đau thắt ngực ổn định - Tăng huyết áp - Hẹp 50% động mạch vành - Hở van hai lá nhẹ - Hở van động mạch phổi nhẹ - Rối loạn Lipid máu - Cơn tim nhanh nhĩ - ECG gắng sức có biến đổi T dương thành âm ở V3 V4 trong gắng sức ( Bệnh nhân dùng thuốc theo đơn tự túc)	Đau tức ngực từng cơn, đau tăng khi gắng sức hay làm việc nặng, mệt mỏi BMI: 26.71	143/91	65	1951	72	156	26.7094	M	0	42	145.1	6.2	1	0	1	0	0	0	1	0	0	0	0	0	0	0	1	2	1	1
18020519.44759	Viêm mũi dị ứng	Bệnh nhân đau tai hai bên, tái phát nhiều đợt, chảy dịch mũi, nổi hạch cổ	99/60	49	2005	18	160	19.1406	F	0	25.3	139		0	0	0	0	0	0	1	0	0	0	0	0	0	0	1	1	1	0
18024370.44886	2M: Đục thủy tinh thể hoàn toàn + viêm bờ mi mạn + khô mắt	nhìn mờ , ngứa cộm	146/80	42	1937	86	145	19.9762	F	0	32.9	137.1		0	0	1	0	0	0	0	0	0	0	0	0	0	0	1	1	1	1
18024779.44581	MP IOL . MT bình thường ( bệnh nhân dùng đơn dịch vụ )	nhìn mờ , Bệnh nhân không có yếu tố dịch tễ với covid-19	122/60	60	1959	64	160	23.4375	F	0		120	3.2	0	0	0	0	0	0	0	0	0	0	0	0	0	0	0	0	1	1
18028824.44839	Hội chứng Wilson - Mikity - Theo dõi Rối loạn thần kinh ốc tai tiền đình	Bệnh nhân thấy ù tai bên (P), người mệt mỏi, ăn uống kém, hoa mắt, đau bụng âm ỉ, đại tiểu tiện bình thường	106/71	45	2000	23	158	18.026	F	0		88	2.3	0	0	0	0	0	0	0	0	0	0	0	0	0	0	0	0	1	1
18030333.44753	Tăng huyết áp - Đái tháo đường type 2 kiểm soát kém - Nhiễm trùng chưa rõ nguyên nhân (CRP: 25, BC: 10.8 ) - Nhịp nhanh cơn- Rối loạn Lipid máu - Nhân tuyến giáp chảy máu cũ - Hẹp 30 % động mạch cảnh (T) - Hẹp 60 % động mạch thận (P) - Block nhánh phải hoàn toàn - Chóng mặt (bệnh nhân dùng thuốc theo đơn tự túc)	mệt mỏi, nhịp tim không đều, choáng váng khi huyết áp lên cao, tiểu nhiều, tức mạn sườn 2 bên, SATD: Nhân tuyến giáp (TIRADS 4)	136/78	63	1949	74	155	26.2227	F	1	38.7	147.1	7.5	1	1	0	0	0	0	1	0	0	0	0	0	0	0	1	2	1	1
18030333.44761	Tăng huyết áp - Đái tháo đường type 2 - Nhịp nhanh cơn- Rối loạn Lipid máu - Nhân tuyến giáp chảy máu cũ - Hẹp 30 % ĐM cảnh (T) - Hẹp 60 % ĐM thận (P) - Block nhánh phải hoàn toàn - Bạch cầu, CRP đã ổn định (Bệnh nhân dùng thuốc theo đơn tự túc)	Bệnh nhân đỡ mệt	145/78	63	1949	74	155	26.2227	F	1	38.3	153.4	5	1	1	0	0	0	0	1	0	0	0	0	0	0	0	1	2	1	1
18030333.44845	Tăng huyết áp - Đái tháo đường type 2 - Nhịp nhanh cơn- Rối loạn Lipid máu - Nhân tuyến giáp chảy máu cũ - Hẹp 30 % ĐM cảnh (T) - Hẹp 60 % ĐM thận (P) - Block nhánh phải hoàn toàn -- Suy thượng thận (Bệnh nhân dùng thuốc theo đơn tự túc)	Bệnh nhân mệt mỏi, tiểu nhiều lần, BMI: 26.22	145/78	63	1949	74	155	26.2227	F	1	36.1	150.2	7	1	1	0	0	0	0	1	0	0	0	0	0	0	0	1	2	1	1
18033097.44606	Viêm phế quản mạn - Viêm xoang - Viêm dạ dày Hp âm tính - Sẹo loét hành tá tràng - IBS - Nhịp xoang chậm - Đau đầu vận mạch ( đề nghị đeo Holter Điện tâm đồ)	Bệnh nhân chóng mặt, váng đầu, ho ít, đau ngực (T), đại tiện phân lỏng, chướng bụng, đau bụng thượng vị, Bệnh nhân không có yếu tố dịch tễ với Covid 19.	124/67	63	1970	53	165	23.1405	M	0	33.6	143.4		1	0	0	0	0	0	0	0	0	0	0	0	0	1	1	1	1	0
18048845.44565	Tổn thương phổi theo dõi lao phổi - Polyp túi mật - Nang thận phải - Hạch góc hàm 2 bên theo dõi hạch viêm phản ứng - Rối loạn giấc ngủ (Đề nghị chọc hạch, chụp CT ngực, khám ngoại xét cắt túi mật)	Bệnh nhân không có yếu tố dịch tễ với covid 19. Bệnh nhân vướng đờm, ngủ kém, mệt mỏi, chán ăn, nhìn mờ ( Khám thêm Mắt) đến khám bệnh	102/69	46	1978	45	156	18.902	M	0	30.5	113	2.6	0	0	0	0	0	0	0	0	0	0	0	0	0	0	0	0	1	1
18050850.44787	2M:Viêm bờ mi mạn+ khô mắt+ mỏi điều tiết+ đau thần kinh trên hố	ngứa cộm,mỏi mắt,nhức mắt,nhìn mờ	107/66	52	1962	61	152	22.5069	F	0		107	3.6	0	0	0	0	0	0	0	0	0	0	0	0	0	0	0	0	1	1
18059444.44601	Nhịp nhanh nhĩ cơn - Ngoại tâm thu thất - Mất ngủ nặng (BN dùng thuốc theo đơn tự túc)	Hồi hộp, nhịp tim không đều, mất ngủ. Bệnh nhân không có yếu tố dịch tễ Covid 19	122/77	72	1955	68	165	26.4463	F	0		96	2.9	0	0	0	0	0	0	0	0	0	0	0	0	0	0	0	0	1	1
18061569.44731	2m:Vẩn đục dịch kính + Viêm bờ mi mạn tính + Khô mắt	Nhìn mờ,nhức mỏi mắt,khô mắt	102/62	56	1964	59	156	23.0112	F	0	31.6	96	3.4	0	0	0	0	0	0	0	0	0	0	0	0	0	0	0	0	1	1
18063700.44580	Tăng huyết áp - Rung nhĩ - Suy tim - Stent RCA (10/2018) - Hẹp 60% LAD,70 %LCx - Rối loạn Lipid máu đang điều trị - Hở van ba lá vừa - nhiều - Hở van hai lá nhẹ - Nhồi máu não cũ - Giãn tĩnh mạch cảnh, nhiều âm cuộn - Xơ vữa động mạch thận - Nang lớn thận trái - Đau khớp gối hai bên (Bệnh nhân dùng thuốc theo đơn tự túc)	Bệnh nhân thấy đau tức ngực, mệt mỏi nhiều, hoa mắt, chóng mặt, ăn uống kém, đau khớp gối hai bên, vận động kém, ngủ kém,thể trạng gầy. Bệnh nhân không có yếu tố dịch tễ Covid 19	120/80	40	1934	89	150	17.7778	F	0	44.5	150.3	8.3	1	0	0	1	0	0	0	0	0	0	0	1	0	0	1	2	1	1
18063700.44664	Tăng huyết áp - Rung nhĩ - Suy tim - Stent RCA (10/2018) - Hẹp 60% LAD,70 %LCx - Rối loạn lipid máu đang điều trị - Hở van ba lá vừa - Hở van hai lá vừa - Nhồi máu não cũ - Giãn tĩnh mạch cảnh - Xơ vữa ĐM thận	Đau ngực (T) từng cơn âm ỉ, mệt mỏi thỉnh thoảng khó thở,	96/51	40	1934	89	155	16.6493	F	1	37.2	157.7	5.1	1	0	0	0	0	0	1	0	0	0	0	1	0	0	1	2	1	1
18065158.44640	2M: Viêm bờ mi mạn tính + khô mắt + mỏi điều tiết + đau thần kinh trên hố	nhìn mờ , nhức mắt , ngứa cộm mắt , mỏi mắt	110/70	57	1980	43	165	20.9366	F	0		104	2.4	0	0	0	0	0	0	0	0	0	0	0	0	0	0	0	0	1	1
18070171.44894	2M:Viêm bờ mi mạn+ khô mắt+ IOL	ngứa cộm, nhìn mờ	174/82	40	1929	94	150	17.7778	F	0		92	5.4	1	1	0	0	0	1	0	0	0	0	0	0	0	0	1	2	1	1
18075016.44775	2M:Vẩn đục dịch kính + đục thủy tinh thể vỏ+khô mắt.MP:màng trước võng mạc	NHìn mờ,nhìn ruồi muỗi ,khô mắt,nhức mỏi mắt	118/80	60	1962	61	160	23.4375	F	0		103	3.2	0	0	0	0	0	0	0	0	0	0	0	0	0	0	0	0	1	1
18081881.44886	Tăng huyết áp độ II - Đau đầu, chóng mặt nhiều, chưa loại trừ tai biến mạch não (BN không đồng ý chụp CT hay MRI sọ não) - Nhồi máu não cũ - Rối loạn Lipid máu - Bạch cầu niệu dương tính - Gan nhiễm mỡ - Sỏi nhỏ thận trái # 3mm, - Xơ vữa động mạch cảnh	Đau đầu, chóng mặt nhiều, huyết áp dao động, cảm giác tê dọc tay, tiểu nhiều lần, tức hạ vị, hoa mắt tức ngực, (bệnh nhân không đồng ý chụp sọ não)	136/80	46	1961	62	152	19.91	F	0	25.4	144.3		1	1	0	0	0	0	0	0	0	0	0	0	0	0	1	1	1	1
18088611.44924	MP:Xuất huyết kết mạc.2M: IOL+ Theo dõi glocom góc mở thứ phát do thuốc NA bán điều chỉnh CD 7/10			48	1962	61	145	22.83	M	1	35.2	110	2.8	1	0	0	0	0	0	0	0	0	0	0	0	0	0	0	0	1	1
18096622.44582	Van động mạch chủ cơ học - Tăng huyết áp - Block xoang nhĩ - Suy tĩnh mạch chi dưới - Thoái hóa khớp - Rối loạn Lipid máu - Rối loạn điện giải - Rối loạn dung nạp đường ổn định - Viêm đường tiết niệu/ TS Gan nhiễm mỡ	Bệnh nhân thấy mệt mỏi, tức ngực, chán ăn, chóng mặt. Bệnh nhân không có yếu tố dịch tễ Covid 19	127/67	54	1950	73	151	23.6832	F	0		35	3.2	0	0	0	0	0	0	0	0	0	0	0	0	0	0	0	0	1	1
18096622.44644	Van động mạch chủ cơ học - Tăng huyết áp - Block xoang nhĩ - Suy tĩnh mạch chi dưới - Rối loạn Lipid máu - Rối loạn dung nạp đường - Thoái hóa khớp - Gan nhiễm mỡ	Bệnh nhân còn mệt	149/70	53	1950	73	151	23.2446	F	0		35	3.8	0	0	0	0	0	0	0	0	0	0	0	0	0	0	0	0	1	1
18096622.44676	Van động mạch chủ cơ học - Tăng huyết áp - Block xoang nhĩ - Suy tĩnh mạch chi dưới - Rối loạn Lipid máu - Rối loạn dung nạp đường - Thoái hóa cột sống thắt lưng	bệnh nhân hồi hộp, đau cột sống thắt lưng	149/70	53	1950	73	151	23.2446	F	0		35	3.1	0	0	0	0	0	0	0	0	0	0	0	0	0	0	0	0	1	1
18096622.44772	Van động mạch chủ cơ học - Tăng huyết áp - Block xoang nhĩ - Suy tĩnh mạch chi dưới - Rối loạn Lipid máu ổn định (chế độ ăn) - Thoái hóa cột sống thắt lưng - Xơ vữa động mạch cảnh - Tăng men gan	Bệnh nhân hay quên, mệt mỏi, BMI: 23.24	130/72	53	1950	73	151	23.2446	F	0		35	2.5	0	0	0	0	0	0	0	0	0	0	0	0	0	0	0	0	1	1
18096622.44839	Van động mạch chủ cơ học - Tăng huyết áp - Block xoang nhĩ - Suy tĩnh mạch chi dưới - Rối loạn Lipid máu ổn định (chế độ ăn) - Thoái hóa cột sống thắt lưng - Xơ vữa động mạch cảnh - Tăng men gan	Bệnh nhân ổn định	117/65	53	1950	73	151	23.2446	F	0		35	2.5	0	0	0	0	0	0	0	0	0	0	0	0	0	0	0	0	1	1
18096622.44874	Van động mạch chủ cơ học - Tăng huyết áp - Block xoang nhĩ - Suy tĩnh mạch chi dưới - Rối loạn Lipid máu ổn định (chế độ ăn) - Thoái hóa cột sống thắt lưng - Xơ vữa động mạch cảnh - Tăng men gan	bệnh nhân toàn trạng ổn định	122/68	53	1950	73	151	23.2446	F	0		35	3	0	0	0	0	0	0	0	0	0	0	0	0	0	0	0	0	1	1
18097839.44723	Viêm tai giữa (P) - Bán tắc vòi nhĩ - Viêm họng thanh quản	Bệnh nhân đau nhức tai, ù tai, nghe kém	131/72	55	1968	55	160	21.4844	F	0		95	3.3	0	0	0	0	0	0	0	0	0	0	0	0	0	0	0	0	1	1
18109782.44570	2M:Mỏi điều tiết+ khô mắt+ lồi mắt độ I do basedow	nhìn mờ, mỏi mắt, nhức mắt, lồi mắt,bệnh nhân không có yếu tố dịch tễ với covid -19	120/80	72	1976	47	167	25.8166	M	0		104	3.6	0	0	0	0	0	0	0	0	0	0	0	0	0	0	0	0	1	1
18110959.44615	2M Thoái hóa phù nhẹ hoàng điểm + TD ngộ độc thị thần kinh do rượu + khô mắt	bệnh nhân không có yếu tố dịch tễ với covid -19 nhìn mờ	183/107	52	1969	54	162	19.8141	M	0	31.8	101	3.7	0	0	0	0	0	0	0	0	0	0	0	0	0	0	0	0	1	1
18116503.44878	Tăng huyết áp giai đoan 2 - Cường giao cảm - Nhịp nhanh xoang - Đái tháo đường (nghiệm pháp tăng đường máu 12.57 sau 2 giờ ) - Hạ Kali 2.9 - Rối loạn Lipid máu nặng - Tăng men gan - Xơ vữa động mạch cảnh - Xơ vữa động mạch thận - Polyp túi mật - Giãn và teo thận phải (tăng sức cản động mạch thận phải) - Nhân thùy trái tuyến giáp - Nhiễm khuẩn tiết niệu - Mất ngủ - Chóng mặt	Nhịp tim nhanh, không đều, huyết áp dao động, đau nhói ngực (T) từng cơn, thỉnh thoảng có tức thượng vị, hoa mắt, sây sẩm mặt khi huyết áp lên cao, mất ngủ	146/81	50	1950	73	148	22.8269	F	0		115	3.9	0	0	0	0	0	0	0	0	0	0	0	0	0	0	0	0	1	1
18117124.44769	Viêm dạ dày H.p (-) - Polyp trực tràng - Cắt Polyp trực tràng - IBS - Trĩ nội độ I - Thiếu máu nhẹ	Bệnh nhân thấy đau bụng quanh rốn, gầy sút cân 2kg/1 tháng, đại tiện rối loạn phân, người mệt mỏi, ăn uống kém, hoa mắt, da xạm. xét nghiệm máu có thiếu máu RBC: 4.0, HGB: 129 , Nội soi đại tràng có polyp đại tràng => Chỉ định cắt polyp qua nội soi	115/69	48	1971	52	165	17.6309	M	0		87		0	0	0	1	0	0	0	0	0	0	0	0	0	0	1	1	1	1
18126909.44640	2M: Rối loạn điều tiết + đau thần kinh trên hố + khô mắt	mỏi mắt, nhức mắt nhức đầu	105/74	58	1988	35	158	23.2335	F	0		110	3.5	0	0	0	0	0	0	0	0	0	0	0	0	0	0	0	0	1	1
18137614.44710	2M Viêm bờ mi + khô mắt + mỏi điều tiết		135/114	78	1993	30	175	25.4694	M	0	31	100	3.2	1	0	0	0	0	0	0	0	0	0	0	0	0	0	0	0	1	1
18138692.44919	Viêm miệng nối và phần dạ dày còn lại H.p(-) - GERD - Thoát vị hoành trượt dạ dày thực quản - Polyp đại tràng - Cắt Polyp đại tràng - IBS - Nhân và nang tuyến giáp - Đau đầu vận mạch - Thoái hóa cột sống cổ - Rối loạn Lipid máu - Rối loạn dung nạp đường - Theo dõi Tăng huyết áp /TS Mổ dạ dày do Viêm loét (Tư vấn theo dõi huyết áp tại nhà)	Bệnh nhân thấy đau bụng, ợ hơi, ợ chua, đại tiện rối loạn phân, nuốt vướng nghẹn, đau vai gáy, đau đầu, người mệt mỏi, chán ăn, hoa mắt. Nội soi đại tràng có polyp đại tràng => Chỉ định cắt polyp qua nội soi , huyết áp lần 2: 145/80mmHg	160/96	48	1960	63	155	19.9792	F	0		113	3.3	0	0	0	0	0	0	0	0	0	0	0	0	0	0	0	0	1	1
18138694.44919	Viêm dạ dày H.p (-) - GERD - IBS - Đau đầu vận mạch - Rối loạn Lipid máu nhẹ (Điều chỉnh chế độ ăn)	Bệnh nhân thấy đau bụng hố chậu trái, đau đầu, ợ hơi, ợ chua, đại tiện phân lỏng, người mệt mỏi, chán ăn, hoa mắt, béo bụng BMI: 25.47	132/74	78	1993	30	175	25.4694	M	0		94	3.8	0	0	0	0	0	0	0	0	0	0	0	0	0	0	0	0	1	1
18142331.44699	Đặt 3 Stent ĐM vành-THA -ĐTĐ type 2 - Suy thận - Hẹp 50 -55% ĐM cảnh-Viêm tụy -Viêm gan-Tăng men gan - Sỏi túi mật - Cơn đau thắt ngực ổn định- Hẹp ĐM chi dưới mức độ vừa-nhiều -Xơ vữa động mạch thận - Nhân tuyến giáp / TS Tăng Kali máu do ức chế men chuyển	Đau tức ngực (T) từng cơn, mệt mỏi, ho khan, tức hạ vị, tiểu nhiều	110/70	40	1935	88	135	21.9479	F	0	39.1	158.2	5	1	0	1	0	0	1	0	0	0	0	0	0	0	0	1	2	1	1
18148023.44582	Hội chứng vai gáy - Đau thắt lưng cơ năng - Đau đầu do rối loạn vận mạch - Đau ngực cơ năng - Rối loạn lipid máu	Đau thắt lưng, đau cổ gáy, đau nửa đầu, đau ngực(Bệnh nhân không có yếu tố dịch tễ Covid -19)	120/70	56	1991	32	161	21.6041	F	0	38	103	3.3	1	0	0	0	0	0	0	0	0	0	0	0	0	0	0	0	1	1
18153556.44907	Đái tháo đường type 2 - Tăng huyết áp - Basedow - Rối loạn lipid máu - Tăng men gan - Đau cột sống ngực - Đau lưng cơ năng - Gan nhiễm mỡ độ II	Bệnh nhân bỏ khám, bỏ điều trị thuốc đái tháo đường 04 tháng nay, Hiện tại: mệt mỏi, đau lưng (P), mắt nhìn mờ	142/92	65	1964	59	167	23.3067	M	0		113	3	0	0	0	0	0	0	0	0	0	0	0	0	0	0	0	0	1	1
18155915.44566	Tăng huyết áp - Nhồi máu não - Rung nhĩ cơn - Suy thận - Phình ĐMC ngực - bụng - Hẹp khít ĐM thận (P) - Hẹp 60 % ĐM thận trái - Rối loạn Lipid máu - Nhiễm khuẩn tiết niệu - Sỏi lớn thận phải	Bệnh nhân đái máu,mệt mỏi, đau vùng mạn sườn (T) và ngực (T) sau chấn thương (khám thêm CK ngoại chấn thương) , Bệnh nhân không có yếu tố dịch tễ Covid 19	153/83	40	1945	78	150	17.7778	F	0		53		0	0	0	0	0	0	0	0	0	0	0	1	0	0	1	1	1	1
18155915.44606	Tăng huyết áp - Nhồi máu não - Rung nhĩ cơn- Suy thận mạn - Phình động mạch chủ ngực, bụng - Hẹp 60 % động mạch thận (T) - Rối loạn Lipid máu - Sỏi lớn thận (P) - Viêm bàng quang mạn tính	Bệnh nhân còn mệt mỏi, tiểu máu (Khám thêm CK ngoại thận tiết niệu), Bệnh nhân không có yếu tố dịch tễ Covid 19	153/83	40	1945	78	150	17.7778	F	0		53		0	0	0	0	0	0	0	0	0	0	0	1	0	0	1	1	1	1
18159517.44640	2M: Viêm kết mạc dị ứng mạn + Mỏi điều tiết + đau thần kinh trên hố + khô mắt	nhìn mờ , nhức mắt , ngứa mắt	110/70	60	1983	40	160	23.4375	F	0		97	3.7	0	0	0	0	0	0	0	0	0	0	0	0	0	0	0	0	1	1
19001000.44656	Tăng huyết áp - Nhịp nhanh xoang - Tăng D- Dimer nhẹ hậu covid - Viêm họng mạn tính - TD GERD - TD Suy giáp - Đau ngực, khó thở không điển hình - Chóng mặt - Thiểu năng tuần hoàn não	Đau tức ngực, khó thở từng cơn, mệt mỏi, còn choáng váng, đau đầu, chóng mặt	122/61	52	1970	53	156	21.3675	F	0	34.7	135		0	0	0	0	0	0	1	0	0	0	0	0	0	0	1	1	1	0
19001000.44879	Tăng huyết áp - Nhịp nhanh cơn - Suy giáp đang điều trị - Gan nhiễm mỡ - Tăng nhẹ men gan - Viêm họng mạn tính - TD GERD - Đau mỏi cơ toàn thân không đặc hiệu - TD Di chứng hậu covid - Xơ vữa ĐM thận, ĐM cảnh - Nhân giáp keo lành tính	Bệnh nhân còn chóng mặt, mệt, đau tức ngực sau nhiễm covid, huyết áp dao động, Đau mỏi cơ toàn thân, lo lắng SATG: 7/2022: Nhân thùy trái tuyến giáp TIRADs 3	128/71	52	1970	53	156	21.3675	F	0	32.3	135.2		0	0	0	0	0	0	1	0	0	0	0	0	0	0	1	1	1	0
19003382.44635	Đái tháo đường type 2 đang điều trị - Rối loạn lipid máu - Tăng men gan - Tăng D - Dimer hậu covid 19 - Suy thượng thận ( Bệnh nhân dùng thuốc kết hợp đơn cũ, theo đơn tự túc)	Bệnh nhân còn ho nhiều, mệt mỏi	173/99	70	1974	49	158	28.0404	F	0	28	135.8		0	0	0	0	0	0	0	0	0	0	0	1	0	0	1	1	1	1
19010608.44638	TD Viêm ruột - TD Cường giáp/ Sau mắc Covid-19 (Đề nghị nội soi đại tràng sau khi sạch kinh)	đau bụng âm ỉ, đại tiện ra máu, đại tiện phân lỏng, mệt mỏi, run tay, hồi hộp, đang hành kinh. Sốt 01 ngày trước. Thể trạng béo BMI: 24,74	150/100	69	1995	28	167	24.7409	F	0		95	3.4	0	0	0	0	0	0	0	0	0	0	0	0	0	0	0	0	1	1
19020254.44698	Tăng huyết áp - PT cầu nối động mạch chủ - ĐM Cảnh hai bên - ĐM dưới đòn (T) - Đặt Stent Graff động mạch chủ ngực - Suy thận - Rối loạn Lipid máu đang điều trị - TBMMN cũ	Mệt mỏi, huyết áp dao động, tiểu đêm, thỉnh thoảng nhói ngực, đau răng (khám thêm RHM)	161/82	67	1949	74	168	23.7387	M	0	31.2	101	3.1	0	0	1	0	0	0	0	0	0	0	0	0	0	0	1	1	1	1
19027233.44851	Tăng huyết áp - Nhồi máu não cũ - Xơ vữa động mạch cảnh - Rối loạn lipid máu - Chóng mặt	Bệnh nhân thỉnh thoảng nhói ngực (T), chóng mặt	111/63	55	1957	66	153	23.4952	F	0	40.6	140.5	6	1	0	1	0	0	0	1	0	0	0	0	0	0	0	1	2	1	1
19027968.44920	2M: Viêm bờ mi mạn tính + khô mắt + mỏi điều tiết + đau thần kinh trên hố	ngứa cộm , nhìn mờ , mỏi mắt , nhức mắt	117/74	72	1976	47	175	23.5102	M	0		116	2.3	0	0	0	0	0	0	0	0	0	0	0	0	0	0	0	0	1	1
19031567.44633	Đau ngực cơ năng - Khó thở - TD Viêm dạ dày trào ngược(đơn tự túc)	Khó thở, đau ngực, mệt mỏi, mắt nhìn mờ	105/63	43	1992	31	150	19.1111	F	0		96	2.6	0	0	0	0	0	0	0	0	0	0	0	0	0	0	0	0	1	1
19042940.44565	Viêm dạ dày H.p (-) - GERD - Rối loạn Lipid máu - Viêm gan - Thiếu sắt - Viêm họng cấp - Bướu giáp nhân - Cholesterol bám thành túi mật - Rối loạn tiền đình / Đái tháo đường type 2 đang điều trị	Bệnh nhân thấy đau bụng thượng vị, nuốt vướng nghẹn, tức ngực, trào ngược, chóng mặt, chán ăn,. Bệnh nhân không có yếu tố dịch tễ Covid-19.	120/80	53	1964	59	155	22.0604	F	0	28.1	135.4		0	0	0	0	0	0	0	0	0	0	0	0	0	1	1	1	1	0
19044760.44884	Tăng huyết áp - Nhịp nhanh xoang - TBMMN cũ- Rối loạn Lipid máu - Nang thận trái - Xơ vữa động mạch cảnh, động mạch chi dưới - Chóng mặt - Rối loạn tiền đình - Thoái hóa chất trắng dưới vỏ vùng trán đỉnh 2 bên / - Đái tháo đường type 2 đang điều trị	Bệnh nhân chóng mặt nhiều, mệt mỏi, nhịp tim nhanh, đau ngực (T) từng cơn kèm khó thở vã mồ hôi	165/82	50	1937	86	148	22.8269	F	0	26.6	144.3		1	0	1	0	0	0	0	0	0	0	0	0	0	0	1	1	1	1
19051581.44739	U thùy trên phổi phải - Viêm họng cấp - U mỡ vùng vai phải - Nang thận phải - Giãn nhẹ ống tụy do sỏi - teo não người già - Đau ngực trái do bệnh mạch vành - Thiếu máu nhẹ - Chóng mặt - Rối loạn tiền đình - Lipid máu ổn định	Khó thở, tức ngực, chóng mặt, mệt, đau đầu, khối u vùng vai phải, xuất huyết dưới da vùng đùi 2 bên, tức hạ vị, phổi RRPN giảm	103/60	36	1935	88	146	16.8887	F	0		94	4	0	0	0	0	0	0	0	0	0	0	0	0	0	0	0	0	1	1
19060307.44634	2M Viêm giác mạc chấm nông			51	1986	37	151	22.3674	M	0		112	3.8	0	0	0	0	0	0	0	0	0	0	0	0	0	0	0	0	1	1
19081532.44897	Viêm gan - Gan nhiễm mỡ - Theo dõi Rối loạn chuyển hóa Đồng - Đau đầu vận mạch - Rối loạn Lipid máu - đường máu - Thiếu Kẽm - Acid uric máu ổn định (Đề nghị nội soi dạ dày - đại tràng) (Bệnh nhân dùng thuốc theo đơn tự túc)	Bệnh nhân thấy đau ngực, choáng đầu, ợ hơi, ợ chua, đại tiện phân lỏng ngày 3 lần, người mệt mỏi, ăn uống kém, hoa mắt , xét nghiệm máu có định lượng Cu giảm:6.19	119/70	67	1975	48	165	24.6097	M	0	36	75	2.9	1	0	0	0	0	0	0	0	0	0	0	0	0	0	0	0	1	1
19082664.44670	Viêm loét dạ dày - hành tá tràng cấp H.p (+) - Polyp đại trực tràng - IBS - Trĩ nội độ I - Trĩ ngoại - Nang thận - Rối loạn Lipid máu - đường máu - Thoái hóa khớp gối hai bên - Đau đầu vận mạch	Bệnh nhân thấy đau bụng, đầy chướng bụng, chậm tiêu, ợ hơi, ợ chua, táo bón, 2 ngày/ lần, đau đầu, chóng mặt, đau mỏi gối hai bên, hạn chế bận động, da vàng, chán ăn, chóng mặt	120/77	52	1955	68	152	22.5069	F	0		109	3.5	0	0	0	0	0	0	0	0	0	0	0	0	0	0	0	0	1	1
19089705.44766	Đái tháo đường type 2 - Nhịp nhanh cơn - Cường giao cảm - Mất ngủ - Rối loạn lo âu - Rối loạn Lipid máu - Gan nhiễm mỡ - Nhân xơ tử cung -Xơ vữa động mạch cảnh - Chóng mặt - Rối loạn tuần hoàn não - Rối loạn tiền đình - Đau ngực không điển hình - TD GERD	chóng mặt, hoa mắt, tim nhịp nhanh, hồi hộp, trống ngực, thỉnh thoảng đau nhói ngực, huyết áp dao động, có cơn sỉu, mệt mỏi, tiểu nhiều, BMI: 28.06, mất ngủ	138/82	55	1968	55	140	28.0612	F	0	29.3	140.2		1	0	0	0	0	0	1	0	0	0	0	0	0	0	1	1	1	0
19092319.44893	Tăng huyết áp - Đái tháo đường type 2 - Rối loạn lipid máu	Bệnh nhân toàn trạng ổn định, tái khám định kỳ	130/78	68	1950	73	162	25.9107	M	0	27.7	130	4.6	1	0	0	0	0	0	0	0	0	0	0	0	0	0	0	0	1	1
19100416.44636	Loét dạ dày H.p (-) - IBS - Trĩ nội độ I - Thoái hóa cột sống thắt lưng - Rối loạn giấc ngủ - Viêm gan - Đau đầu	Bệnh nhân thấy đau bụng thượng vị, nóng rát, cảm giác cồn cào, đau xuyên ra lưng, đau đầu, mất ngủ, táo bón, đại tiện khó.	123/79	56	1940	83	150	24.8889	F	0		105	2.2	0	0	0	0	0	0	0	0	0	0	0	0	0	0	0	0	1	1
19116694.44589	Tăng huyết áp - Xơ vữa gây tắc hoàn toàn động mạch cảnh chung (T) - Xơ vữa gây hẹp động mạch cảnh chung (P) - Chóng mặt - Rối loạn tuần hoàn não - Xơ vữa gây hẹp 50% động mạch thận phải - Nhân tuyến giáp - Nang vòm họng - Rối loạn Lipid máu - đường máu - Tăng tiểu cầu - U phế quản phổi trái - Hạch trung thất - COPD (Đề nghị khám thêm CK Ung bướu) (BN dùng thuốc theo đơn tự túc)	Bệnh nhân thấy khó thở, đau tức ngực, ho đờm màu vàng, không sốt, không nôn, người mệt mỏi nhiều, ăn uống kém, hoa mắt, chóng mặt. Bệnh nhân không có yếu tố dịch tễ Covid 19 . Siêu âm động mạch cảnh: Động mạch cảnh chung tắc hoàn toàn từ gốc do xơ vữa mềm. Máng cảnh - động mạch cảnh trong có tuần hoàn bàng hệ khả năng từ động mạch sống nền.	145/64	37	1936	87	154	15.6013	M	0	39	150.9	7.8	1	1	0	0	0	0	1	0	0	0	0	0	0	0	1	2	1	1
19126380.44670	Hội chứng ruột kích thích -Polyp tăng sản đại tràng - Trĩ nội độ I - Tăng bạch cầu ưa acid - Rối loạn Lipid máu (Điều chỉnh chế độ ăn) - Đau đầu vận mạch	đau bụng âm ỉ, đại tiện phân nát nhiều lần/ ngày, đầy chướng bụng, chậm tiêu, ăn kém, mệt mỏi, đau nửa đầu	98/60	60	1980	43	170	20.7612	M	0		123	3.8	0	0	0	0	0	0	0	0	0	0	0	0	0	0	0	0	1	1
19137124.44838	Rối loạn mỡ máu nặng - ĐTĐ 2 kiểm soát kém - 2M: mỏi điều tiết, khô mắt ( Giải thích nguy cơ, đề nghị nhập viện, Bn không đồng ý,xin về, chấp nhận mọi nguy cơ)	Bn đang điều trị bệnh mạn tính, khoảng hơn 1 năm nay không đi tái khám lại, đợt này, Bn xh mệt mỏi, nhìn cảm giác mờ, không đau bụng, không sốt, khám: Tỉnh, G: 15đ, da, niêm mạc hồng, thể trạng béo, tim đều, phổi rõ, bụng mềm, không đau, không yếu liệt, HCMN âm tính, mắt nhìn mờ	123/93	86	1978	45	180	26.5432	M	0	34.8	144.6		1	0	0	0	0	1	0	0	0	0	0	0	0	0	1	1	1	1
19152324.44723	Viêm dạ dày H.p(+) - Nấm thực quản	Bệnh nhân thấy đau bụng âm ỉ, đầy chướng bụng, cảm giác cồn cào.	136/78	50	1962	61	160	19.5312	M	0		108	2.7	0	0	0	0	0	0	0	0	0	0	0	0	0	0	0	0	1	1
19154530.44630	RL tiền đình - Đau đầu - Nhịp nhanh xoang/ Sau covid	Khó thở, đau đầu, ngất, hụt hơi, hồi hộp, chóng mặt	120/70	54	1986	37	158	21.6311	F	0	34.5	115	2.9	0	0	0	0	0	0	0	0	0	0	0	0	0	0	0	0	1	1
19159333.44912	Rối loạn tuần hoàn tai trong	có tiếng kêu trong tai một tháng, không nghe kém	141/77	60	1969	54	164	22.3081	F	0		112	2.7	0	0	0	0	0	0	0	0	0	0	0	0	0	0	0	0	1	1
19176117.44865	Xơ gan do Viêm gan virus B mạn và Viêm gan tự miễn - Đau đầu vận mạch - Rối loạn dung nạp đường (Điều chỉnh chế độ ăn)	Bệnh nhân thấy đau đầu từ ngày qua, người mệt mỏi, ăn uống kém, hoa mắt, đau bụng âm ỉ, tiểu vàng, Xét nghiệm máu có GOT/GPT/GGT: 83/57/210U/L, anti-DNA: 111.5IU/ml, anti-ANA: 3.3Index	136/81	57	1962	61	160	22.2656	M	0		103	3.4	0	0	0	0	0	0	0	0	0	0	0	0	0	0	0	0	1	1
20000305.44572	Viêm gan virus B mạn - Rối loạn tiền đình	Bệnh nhân thấy mệt mỏi, da xạm, chóng mặt, hoa mắt, chán ăn. Bệnh nhân không có yếu tố dịch tễ Covid-19.	111/73	60	1994	29	173	20.0474	M	0		99	2.7	0	0	0	0	0	0	0	0	0	0	0	0	0	0	0	0	1	1
20001536.44570	2M: Cận thị + viêm bờ mi			52	1986	37	152	22.5069	F	0		101	2.5	0	0	0	0	0	0	0	0	0	0	0	0	0	0	0	0	1	1
20002541.44694	Đái tháo đường type 2 - Nhịp chậm xoang - Suy nút xoang nhẹ - Xơ vữa động mạch thận - Rối loạn Lipid máu đang điều trị - Nhồi máu não cũ - Nguy cơ tim mạch 10 năm > 10%	Bệnh nhân hồi hộp, tức ngực, chóng mặt, mệt	115/61	43	1947	76	158	17.2248	F	0	32.1	143.1		1	1	0	0	0	0	0	0	0	0	0	0	0	0	1	1	1	1
20005230.44725	Viêm dạ dày và hành tá tràng H.p(+) - GERD - Viêm họng cấp - Viêm gan nhẹ - Thiếu sắt nhẹ - Đau đầu vận mạch	Bệnh nhân thấy đau đầu, buồn nôn, đau bụng thượng vị, ợ hơi, ợ chua, đại tiện bình thường	115/72	44	2007	16	150	19.5556	F	0	29.7	144.2		1	0	0	0	0	0	0	0	0	0	0	0	0	1	1	1	1	0
20014185.44770	Tăng huyết áp - Lao phổi trái cũ - Sỏi thận trái - Theo dõi U cơ mỡ mạch thận trái - Rối loạn lipid máu	Ho, tức ngực, hồi hộp	120/80	50	1958	65	158	20.0288	F	0		94	2.4	0	0	0	0	0	0	0	0	0	0	0	0	0	0	0	0	1	1
20034052.44643	Đau đầu vận mạch - Thoái hóa cột sống cổ - Tăng men gan - Rối loạn lipid máu - Tiền đái tháo đường - Rối loạn tiền đình - Vữa xơ động mạch cảnh - Gout mạn	Bệnh nhân nhiễm Covid 19 đã khỏi 3 tuần. Bệnh nhân ho ít, chóng mặt, đau đầu, acid uric: 456. 72 umol/l	126/91	58	1961	62	160	22.6562	M	0	30.1	141.2		1	0	1	0	0	0	0	0	0	0	0	0	0	0	1	1	1	1
20037099.44742	Đau nửa đầu - Chóng mặt nhiều - Rối loạn tiền đình nặng - Rối loạn tuần hoàn não - Tăng huyết áp - Nhịp nhanh xoang - Rối loạn Lipid máu nặng - Hở van động mạch chủ vừa - Xơ vữa động mạch cảnh, mạch thận hai bên - Giảm lưu lượng đỉnh - Tăng đường máu - TD IBS( Bệnh nhân dùng thuốc theo đơn tự túc)	Khoảng 01 ngày nay, bệnh nhân thấy đau đầu dữ dội kèm theo chóng mặt, buồn nôn, đau ngực, khó thở, hồi hộp trống ngực, huyết áp dao động, đau bụng quanh rốn, tiểu nhiều	149/99	41	1947	76	150	18.2222	F	0	27.3	139.7		0	0	0	1	0	0	0	0	0	0	0	0	0	0	1	1	1	1
20040254.44869	Đau đầu - hội chứng tiền đình cấp - suy nhược cơ thể / đã đặt stent ĐM cảnh trong - HC W. P. W	BN đặt stent ĐM cảnh trong, ngày nay, Bn xh đau đầu dữ dội, chóng mặt, tăng khi thay đổi tư thế, buồn nôn, mệt,ăn kém, không sốt, khám: tỉnh, mệt, đau đầu, chóng mặt, da, niêm mạc hồng, không phù, không XHDD, tim đều, rõ, RRFN rõ, không ral, bụng mềm, không đau, không yếu liệt, HCMN âm tính	120/65	48	1985	38	162	18.2899	F	0	35.1	85	3.2	1	0	0	0	0	0	0	0	0	0	0	0	0	0	0	0	1	1
20054843.44675	Viêm gan virus B mạn - Suy thận - Sỏi thận (T) - Nang Naboth cổ tử cung ( Bệnh nhân dùng đơn tự túc)	Mệt mỏi, chán ăn, đau tức HSP, mắt nhìn mờ	124/75	41	1967	56	150	18.2222	F	0	32.4	101	3	0	0	0	0	0	0	0	0	0	0	0	0	0	0	0	0	1	1
20061786.44686	Thoát vị đĩa đệm cột sống cổ - Thoái hóa cột sống cổ - Viêm và thoái hóa khớp cùng đòn trái - Xơ vữa gây hẹp 30-35% động mạch cảnh - Đau đầu vận mạch - Rối loạn Lipid máu - Viêm gan nhiễm mỡ - Nang thận - Tăng acid uric/ Tăng huyết áp - Đái tháo đường type 2 đang điều trị	Bệnh nhân thấy đau bụng, đau đầu, đau mỏi các khớp, đau mỏi cổ, người mệt mỏi, ăn kém, hoa mắt, chóng mặt.	138/77	70	1967	56	170	24.2215	M	0		101		0	0	1	0	0	0	0	0	0	0	0	0	0	0	1	1	1	1
20066631.44838	2M: Rối loạn điều tiết + khô mắt + đau thần kinh trên hố	nhìn mờ, + mỏi mắt, nhức đầu	110/90	50	1998	25	158	20.0288	F	0	38.9	87	2.6	1	0	0	0	0	0	0	0	0	0	0	0	0	0	0	0	1	1
20066842.44892	Ù tai - Nghe kém tần số cao hai bên - TD Điếc nghề nghiệp ( Bệnh nhân dùng thuốc theo đơn tự túc)	Ù tai trái	133/80	50	1966	57	162	19.052	M	0	37	95	3.5	1	0	0	0	0	0	0	0	0	0	0	0	0	0	0	0	1	1
20068088.44663	Viêm dạ dày H.p (+) - Nấm thực quản - Viêm đại tràng TD do vi khuẩn - Polyp tăng sản trực tràng - Rối loạn Lipid máu (Điều chỉnh chế độ ăn)	đau bụng cấp, đầy chướng bụng nhiều, mờ mắt, Thể trạng béo BMI: 25	114/80	70	1982	41	165	25.7117	M	0		101	3.7	0	0	0	0	0	0	0	0	0	0	0	0	0	0	0	0	1	1
20080038.44670	Viêm da dạng trứng cá	sẩn đỏ mụn mủ ở ngực, lưng, cổ, ngứa	120/70	60	1995	28	178	18.937	M	0	33.2	87	3.1	0	0	0	0	0	0	0	0	0	0	0	0	0	0	0	0	1	1
20089644.44774	Nhịp nhanh xoang - Nhịp nhanh thất điều trị RF thất bại (2015) - Đau cột sống thắt lưng - SUy thượng thận - Hen phế quản - Rối loạn Lipid máu - Chóng mặt nhiều - Rối loạn tuần hoàn não (bệnh nhân dùng thuốc theo đơn tự túc)	Bệnh nhân thấy chóng mặt nhiều, mệt	117/67	50	1957	66	153	21.3593	F	0	25.5	133	2.7	0	0	0	0	0	0	0	0	0	0	0	0	0	0	0	0	1	1
20096046.44898	Rối loạn dạng cơ thể - Rối loạn lo âu - Nang hai thùy tuyến giáp - Nang xuất huyết buồng trứng phải	Khoảng 1 tháng nay, bệnh nhân mệt mỏi, cảm giác xây xẩm, hụt hơi, sút 2kg/ 1 tháng, không ho, không sốt, lo âu, stress, mất ngủ	104/63	54	1994	29	164	20.0773	F	1	39.5	118	3.4	1	0	0	0	0	0	0	0	0	0	0	0	0	0	0	0	1	1
20102335.44671	Huyết áp dao động nhẹ - Tăng huyết áp - Nhịp nhanh xoang - Cơn đau thắt ngực ổn định - Xơ vữa động mạch cảnh - Rối loạn lipid máu - Ngoại tâm thu nhĩ rải rác - Thoái hóa chất trắng dưới vỏ vùng trán đỉnh 2 bên - Đau đầu cơn - TD Đau đầu Migraine	Đau ngực, khó thở, nhịp tim nhanh, hồi hộp, mệt mỏi, ăn kém, đau đầu, chóng mặt, hoa mắt, tiểu nhiều, huyết áp dao độn	117/72	45	1954	69	155	18.7305	F	0		104	2.3	0	0	0	0	0	0	0	0	0	0	0	0	0	0	0	0	1	1
20105434.44677	2m Rối loạn điều tiết + viêm bờ mi mạn + đau thần kinh trên hố + khô mắt	nhức mỏi mắt , cộm ngứa	122/67	82	1984	39	172	27.7177	M	0	28.2	92	2.5	0	0	0	0	0	0	0	0	0	0	0	0	0	0	0	0	1	1
20118162.44734	Chóng mặt cấp - Thoái hóa chất trắng dưới vỏ vùng trán - đỉnh hai bên - Teo não - Nhồi máu cơ tim đã đặt Stent ĐMV - Huyết khối mỏm tim - THA - Suy tim nặng EF (35%) - RLMM - Suy thận - COPD - U phổi - Xơ vữa gây hẹp 70% động mạch thận bên phải, 40% gốc động mạch thận bên trái - Hẹp 70% gốc động mạch cảnh trong, 50% động mạch cảnh chung hai bên - Cơn gút cấp ( Bệnh nhân dùng thuốc theo đơn tự túc)	Chóng mặt, mệt mỏi nhiều, chậm chạp, mất thăng bằng, sưng đau ngón chân	109/57	54	1948	75	159	21.3599	M	0	29.5	94	3.9	0	0	0	0	0	0	0	0	0	0	0	1	0	0	1	1	1	1
20118188.44627	Viêm dạ dày H.p (+) - Đau đầu vận mạch	Bệnh nhân thấy đau bụng thượng vị, ợ hơi, ợ chua, buồn nôn, đau đầu.	96/64	43	2005	18	153	18.369	F	0	28.2	97	3.5	0	0	0	0	0	0	0	0	0	0	0	0	0	0	0	0	1	1
20122280.44686	Rối loạn tiền đình - Tăng huyết áp - GERD - Viêm dạ dày - Viêm phế quản - Rối loạn lipid máu	Hoa mắt, chóng mặt, hồi hộp trống ngực, ho khan, hay thổn thức, mệt nhiều, ăn kém, ợ hơi, ợ chua, tức thượng vị, phổi không ran	142/80	42	1955	68	150	18.6667	F	0		105	2.8	0	0	0	0	0	0	0	0	0	0	0	0	0	0	0	0	1	1
20124600.44861	Điếc đột ngột tai trái ngày thứ 3 ( bệnh nhân không đồng ý nhập viện)	ù tai 2 bên 3 ngày nay chủ yếu bên trái, đau đầu	110/65	65	1996	27	164	24.1672	M	0	32.4	116	2.6	1	0	0	0	0	0	0	0	0	0	0	0	0	0	0	0	1	1
20128746.44801	2M: Viêm bờ mi mạn tính + khô mắt + Đục thủy tinh thể . MT; vẩn đục dịch kính. MP: Mộng độ III	nhìn mờ , nhức ngứa mắt , nhìn vẩn	120/80	59	1964	59	156	24.2439	F	0		96	3.5	0	0	0	0	0	0	0	0	0	0	0	0	0	0	0	0	1	1
20133383.44650	Stent động mạch vành - Tăng huyết áp - Suy tim -Rung nhĩ - Nhồi máu não cũ - RL lipid máu - Suy thận - Đái tháo đường type 2 -Hở van ba lá vừa - nhiều - Xơ vữa ĐM cảnh, động mạch thận - Suy thượng thận - Hạ Kali máu (3.3) - TD Viêm khớp ức sườn	Đau tức ngực nhiều, khó thở, mệt mỏi, tiểu nhiều, tức hạ vị, choáng váng,	150/80	53	1940	83	160	20.7031	F	0	32.4	107	4.9	1	0	0	1	0	0	1	0	0	0	0	0	0	0	1	2	1	1
20133383.44715	Stent động mạch vành- Tăng huyết áp - Suy tim -Rung nhĩ - Nhồi máu não cũ- RLMM- Suy thận - Đái tháo đường type 2 -Hở van ba lá vừa - nhiều - Xơ vữa ĐM cảnh, ĐM thận - Suy thượng thận - Kali máu (3.6)	Đau tức ngực, đau bụng quặn từng cơn, táo bón	130/80	57	1940	83	160	22.2656	F	0	32.4	107	4.9	1	0	0	0	0	0	0	0	0	0	0	0	0	0	0	0	1	1
21001486.44892	Tăng huyết áp - Suy thận - Tiền đái tháo đường - Xơ vữa gây hẹp 50% gốc động mạch thận bên phải - Hẹp 50% - 70% động mạch cảnh - Nang thận phải - Đau đầu	Bệnh nhân thấy tức ngực, khó thở huyết áp dao động, mất ngủ, choáng váng, hoa mắt chóng mặt.	126/75	65	1943	80	171	22.2291	M	0	37	151.4	5.9	1	0	1	0	0	0	1	0	0	0	0	0	0	0	1	2	1	1
21006012.44883	U máu thể hang đồi thị trái - Túi phình động mạch cảnh phải sát chỗ chia động mạch mắt (KT # 4x5mm), cổ túi phình (1.4mm) - Nhồi máu não cũ (T7/2022) - Tăng huyết áp - Rối loạn mỡ máu - Kali máu ổn định - Xơ vữa động mạch cảnh, mạch thận	bệnh nhân chóng mặt, đau đầu nhiều, cảm giác tê chân tay, huyết áp cao, dao động, mệt mỏi, tiểu đêm, BMI: 23.73. MRI sọ não: U máu thể hang đồi thị trái - Túi phình động mạch cảnh phải sát chỗ chia động mạch mắt ( khám thêm CK thần kinh)	176/98	57	1965	58	155	23.7253	F	0		104		0	0	1	0	0	0	0	0	0	0	0	0	0	0	1	1	1	1
21022434.44635	Tăng huyết áp - Xơ vữa động mạch chủ- ĐM thận 2 bên - Rối loạn Lipid máu- Xơ vữa động mạch cảnh - Phì đại tiền liệt tuyến - Polyp túi mật - Nguy cơ tim mạch 10 năm > 10 % - Sau Mắc Covid - Hạ Kali máu (3.4) - RL thông khí tắc nghẽn nhẹ chưa loại trừ COPD	Đau tức ngực, hụt hơi, mệt mỏi, thỉnh thoảng ho ít,	145/80	56	1964	59	168	19.8413	M	0	33.1	99	4	0	0	1	0	0	0	0	0	0	0	0	0	0	0	1	1	1	1
21022434.44728	Tăng huyết áp - Xơ vữa động mạch chủ- ĐM thận 2 bên - Rối loạn Lipid máu- Xơ vữa động mạch cảnh - Phì đại tiền liệt tuyến - Polyp túi mật - Nguy cơ tim mạch 10 năm > 10 % - Sau Mắc Covid - Hạ Kali máu ổn định	Bệnh nhân thấy xuất huyết dưới da, hồi hộp	119/75	56	1964	59	168	19.8413	M	1	33.1	99	4	0	0	1	0	1	0	0	0	0	0	0	0	0	0	1	2	1	1
21022625.44656	Nhịp nhanh xoang - Tăng D-Dimer nhiều - Biến cố vi huyết khối mạch máu - Suy tĩnh mạch chi dưới - Sau mắc Covid (Bn dùng thuốc theo đơn tự túc)	Hồi hộp, mệt mỏi, choáng váng	118/76	60	1989	34	168	21.2585	F	0	36.7	107.8	2.6	1	0	0	0	0	0	0	0	0	0	0	0	0	0	0	0	1	1
21023432.44677	2m Đục thủy tinh thể dưới bao + viêm kết mạc dị ứng + khô mắt	0		53	1958	65	152	22.9398	F	0	29.6	99	3.4	1	0	0	0	0	0	0	0	0	0	0	0	0	0	0	0	1	1
21030055.44606	Chóng mặt - Rối loạn tiền đình - Huyết áp dao động - Nhịp nhanh xoang - Hạch phản ứng góc hàm 2 bên - Rối loạn Lipid máu - Tăng nhẹ men gan - Thoái hóa Myelin thùy trán và đỉnh 2 bên - Teo não	Chóng mặt nhiều, đau đầu, tê bì nửa người (T), buồn nôn, mắt nhìn mờ, nhịp tim nhanh, huyết áp dao động, có lúc lên cao > 160 mmHg,Bệnh nhân không có yếu tố dịch tễ Covid 19	142/79	57	1964	59	160	22.2656	F	0		97	2.5	0	0	0	0	0	0	0	0	0	0	0	0	0	0	0	0	1	1
21034670.44884	Tăng huyết áp - Rối loạn Lipid máu - Nhồi máu não cũ - Hẹp nặng động mạch não giữa phải - Chóng mặt	huyết áp dao động, đo cao, choáng váng,	125/83	55	1949	74	158	22.0317	F	0	34.2	108	4	1	0	1	0	0	0	0	0	0	0	0	0	0	0	1	1	1	1
21037000.44612	Hội chứng ruột kích thích - Trĩ hỗn hợp - Thiếu sắt - Rối loạn tiền đình (Tư vấn phẫu thuật trĩ)	Bệnh nhân thấy đau bụng hạ vị - hố chậu hai bên, rối loạn phân, đầy chướng bụng, mệt mỏi nhiều, chán ăn, da xạm, chóng mặt, hoa mắt, thể trạng béo BMI = 29.38. Bệnh nhân không có yếu tố dịch tễ Covid-19. Siêu âm ổ bụng tại Bệnh viện Quốc tế Sản Nhi Hải Phòng: Gan nhiễm mỡ độ I. Xét nghiệm máu có sắt huyết thanh: 9.0	122/74	80	2001	22	165	29.3848	F	0		110	2.3	0	0	0	0	0	0	0	0	0	0	0	0	0	0	0	0	1	1
21066719.44687	Chóng mặt nhiều - Đợt cấp rối loạn tiền đình - Rối loạn tuần hoàn não - Cơn đau thắt ngực ổn định - Tăng huyết áp - Hẹp 40 % ĐM vành - RL Lipid máu - Đái tháo đường type 2 - Hẹp 33% động mạch cảnh trong bên phải - Hẹp 40% đoạn sau gốc động mạch thận phải	Bệnh nhân thấy đau đầu, hoa mắt, chóng mặt nhiều, đau ngực khó thở, hồi hộp trống ngực nhịp tim nhanh, tức hạ vị, tiểu nhiều	98/66	57	1967	56	159	22.5466	M	0	38.8	145.3	7.5	1	0	1	0	0	0	1	0	0	0	0	0	0	0	1	2	1	1
21066719.44718	Cơn đau thắt ngực ổn định - Tăng huyết áp - Hẹp 40 % ĐM vành - RL Lipid máu - Đái tháo đường type 2 - Hẹp 33% động mạch cảnh trong bên phải - Hẹp 40% đoạn sau gốc động mạch thận phả - Rối loạn tiền đình	bệnh nhân toàn trạng ổn định	80/50	57	1967	56	159	22.5466	M	0	39.7	144.8	6.8	1	0	1	0	0	0	1	0	0	0	0	0	0	0	1	2	1	1
21066719.44754	Cơn đau thắt ngực ổn định - Tăng huyết áp - Hẹp 40 % ĐM vành - RL Lipid máu - Đái tháo đường type 2 - Hẹp 33% động mạch cảnh trong bên phải - Hẹp 40% đoạn sau gốc động mạch thận phải - RL tiền đình	Bệnh nhân toàn trạng ổn định	95/53	57	1967	56	159	22.5466	M	0	36.4	157.9	6.9	1	0	1	0	0	0	1	0	0	0	0	0	0	0	1	2	1	1
21066719.44789	Cơn đau thắt ngực ổn định - Tăng huyết áp - Hẹp 40 % ĐM vành - RL Lipid máu - Đái tháođường type 2 - Hẹp 33% động mạch cảnh trong bên phải - Hẹp 40% đoạn sau gốc ĐM thận phải - Rối loạn tiền đình	Bệnh nhân toàn trạng ổn định	107/73	57	1967	56	159	22.5466	M	0	40.5	145.2	5	1	0	1	0	0	0	1	0	0	0	0	0	0	0	1	2	1	1
21077544.44646	Van hai lá sinh học - Sửa van ba lá (07/2021) - Rung nhĩ - Suy tim - Rối loạn Lipid máu - Đái tháo đường type 2 - Phì đại tiền liệt tuyến - Sau mắc Covid - Rối loạn tiền đình(Bn tuân thủ điều trị kém)	chóng mặt, choáng váng, mệt mỏi,	139/76	64	1951	72	163	24.0882	M	0	36.1	92	3.2	1	0	0	0	0	0	0	0	0	0	0	1	0	0	1	1	1	1
21081227.44700	2M:Cận thị + Khô mắt	Nhìn mờ,nhức mắt,khô mắt	155/96	78	1987	36	166	28.306	M	0		96	2.2	0	0	0	0	0	0	0	0	0	0	0	0	0	0	0	0	1	1
21084116.44705	Tăng huyết áp - Đái tháo đường type 2 đang điều trị - Nhịp nhanh xoang -Xơ vữa đông mạch cảnh, động mạch thận - Nang 2 thùy tuyến giáp - Gan nhiễm mỡ độ II -III- Rối loạn Lipid máu - Tăng men gan nhiều - Chóng mặt	huyết áp cao, nhịp tim nhanh, nóng bừng mặt, chóng mặt, tiểu đêm, tức bụng âm ỉ	197/123	60	1961	62	154	25.2994	F	0		108		0	0	0	0	1	0	0	0	0	0	0	0	0	0	1	1	1	1
21089423.44804	Hội chứng ruột kích thích - Polyp đại tràng (Sinh thiết hết) - Trĩ nội độ II đã thắt vòng cao su - Đau đầu vận mạch - Viêm gan nhiễm mỡ - Rối loạn Lipid máu - Tăng acid uric - Thiếu Kẽm	Bệnh nhân thấy đại tiện ra máu, đại tiện phân nát, đại tiện khó ngày 2 lần, đau đầu vùng đỉnh, không buồn nôn, không đau bụng, không ợ hơi, ợ chua, da xạm, người mệt mỏi, ăn kém, hoa mắt	121/70	75	1986	37	168	26.5731	M	0		103	3.1	0	0	0	0	0	0	0	0	0	0	0	0	0	0	0	0	1	1
21092154.44707	Cơn đau thắt ngực ổn định - Đau cột sống ngực - TD Thoái hóa CS ngực - Phì đại tiền liệt tuyến - Gan nhiễm mỡ - Nang thận- Xơ vữa hẹp 35 % động mạch cảnh - Xơ vữa nhẹ động mạch thận - Phình hình thoi động mạch chủ bụng - Chóng mặt - Rối loạn tuần hoàn não / Đái tháo đường type 2 - Tăng huyết áp - Bệnh tim thiếu máu cục bộ - Đặt stent động mạch vành - Phình ĐMC bụng - Rối loạn lipid máu (các thuốc…	Đau tức ngực (T) từng cơn 3-5 phút, đau xuyên ra sau lưng, đau cột sống ngực, khó thở, thỉnh thoảng còn choáng váng, huyết áp đo tại nhà cao nhất 160/90 mmHg, mệt mỏi, thỉnh thoảng tức vùng vụng	123/65	73	1947	76	170	25.2595	M	0	38.3	155.1	7.1	1	0	0	0	0	0	1	1	0	0	0	0	0	0	1	2	1	1
21093539.44752	Đái tháo đường type 2 mới phát hiện - Rối loạn lipid máu	Mệt mỏi, ăn kém. XN máu: G: 5.61 mmol/l; HbA1c: 6.5%, mỡ máu cao	105/65	45	1966	57	149	20.2694	F	0		101	3.7	0	0	0	0	0	0	0	0	0	0	0	0	0	0	0	0	1	1
21094284.44571	Nhồi máu tiểu não (7/2021) - Tăng huyết áp - Đái tháo đường type 2 - Hội chứng ngừng thở khi ngủ - Ngoại tâm thu thất - Gan nhiễm mỡ - Rối loạn tuần hoàn não - Chóng mặt - Rối loạn tiền đình	Bệnh nhân toàn trạng ổn định. bệnh nhân chưa tiêm đủ mũi Vaxin, test nhanh covid âm tính	115/54	80	1963	60	165	29.3848	M	0	35.1	92	2.3	1	1	1	0	0	1	1	0	0	0	0	0	0	0	1	4	1	1
21094284.44641	Nhồi máu tiểu não (7/2021) - Tăng huyết áp - ĐTĐ 2 - Hội chứng ngừng thở khi ngủ - Ngoại tâm thu thất - Gan nhiễm mỡ - Suy tĩnh mạch chi dưới mức độ nhe - Phù 2 chi dưới do tác dụng phụ của amlor	Phù 2 chân, mệt mỏi,	114/66	80	1963	60	165	29.3848	M	0	35.1	92	2.3	1	1	1	0	0	1	1	0	0	0	0	0	0	0	1	4	1	1
21094284.44849	Tăng huyết áp- Đái tháo đường type 2 - Nhồi máu tiểu não (T7/2021)- Ngoại tâm thu thất - Gan nhiễm mỡ - Xơ vữa động mạch thận - Rối loạn Lipid máu - Suy tĩnh mạch chi dưới	Bệnh nhân thỉnh thoảng nhói ngực, choáng váng, đau đầu, chóng mặt,	135/78	77	1963	60	165	28.2828	M	0	35.1	92	2.3	1	1	0	0	0	0	0	0	0	0	0	0	0	0	1	1	1	1
21094284.44879	Tăng huyết áp - Đái tháo đường type 2 - Nhồi máu tiểu não (T7/2021)- Ngoại tâm thu thất - Gan nhiễm mỡ - Xơ vữa động mạch thận - Rối loạn Lipid máu - Suy tĩnh mạch chi dưới - Xơ động mạch cảnh - Nang thận hai bên to mức độ vừa ( to nhất # 44mm)	Bệnh nhân mệt, tiểu nhiều, chóng mặt	156/90	78	1963	60	167	27.968	M	0	35.1	92	2.3	1	1	0	0	0	0	0	0	0	0	0	0	0	0	1	1	1	1
21109136.44749	Lóc tách động mạch chủ ngực - bụng type A đã phẫu thuật sửa 1 phần -Tăng huyết áp - Lóc tách động mạch chậu gốc 2 bên, động mạch cảnh trong trái, động mạch thận (T) - Rối loạn Lipid máu đang điều trị - Rối loạn dung nạp đường - Đau cách hồi chi dưới do thiếu máu hậu quả của bóc tách động mạch chủ - Chóng mặt nhiều do thiếu máu hệ động mạch đốt sống (hậu quả lóc tách động mạch dưới đòn) - Động mạc…	Bệnh nhân tức bụng âm ỉ, choáng váng, chóng mặt, đau cách hồi chi dưới	132/72	70	1983	40	175	22.8571	M	1	39.7	158.8	4.2	1	1	0	0	0	0	1	0	0	0	0	0	0	0	1	2	1	1
21109136.44858	Lóc tách ĐM chủ ngực - bụng type A đã phẫu thuật sửa 1 phần -THA - Lóc tách ĐM chậu gốc 2 bên, động mạch cảnh trong trái, động mạch thận (T) - Rối loạn Lipid máu đang điều trị - Rối loạn dung nạp đường - Đau cách hồi chi dưới do thiếu máu hậu quả của bóc tách động mạch chủ - Chóng mặt nhiều do thiếu máu hệ động mạch đốt sống (hậu quả lóc tách động mạch dưới đòn) - Động mạch thận phải xuất phát từ…	Bệnh nhân toàn trạng ổn định	140/72	70	1983	40	175	22.8571	M	0	42.2	142.2	5.1	1	1	0	0	0	0	1	0	0	0	0	0	0	0	1	2	1	1
21112621.44775	MT: Viêm kết mạc. 2M cận loạn thị			53	2003	20	156	21.7784	F	0	34.4	77	4.8	1	0	0	0	0	0	0	0	0	0	0	0	0	0	0	0	1	1
21123442.44858	Cơn đau thắt ngực ổn định- Hẹp 15 % RCA 1 - Nhồi máu não T9/2020 - Tăng huyết áp - Rối loạn Lipid máu đang điều trị - Xơ vữa động mạch cảnh, động mạch thận - Phì đại tiền liệt tuyến - Chóng mặt - Rối loạn tiền đình	Bệnh nhân còn chóng mặt nhiều (Bệnh nhân không đồng ý làm XN)	125/70	64	1954	69	170	22.1453	M	0	37.3	148.1	8.1	1	0	1	0	0	0	1	0	0	0	0	0	0	0	1	2	1	1
21130682.44749	Tổn thương 2 thân động mạch vành mức độ vừa - Nhịp nhanh cơn - Cơn đau thắt ngực ổn định - Chóng mặt - Viêm tai giữa - Rối loạn Lipid máu - Tăng men gan ( bệnh nhân dùng thuốc theo đơn tự túc)	Bệnh nhân thấy chóng mặt, đau tức ngực từng cơn, đau lan lên vai trái và xuyên ra sau lưng, đau 15-20 phút, nghỉ ngơi không đỡ đau, đau vã mồ hôi, mệt mỏi	138/74	52	1954	69	153	22.2137	F	0	40.4	159.3	6.1	1	1	0	0	0	0	1	0	0	0	0	0	0	0	1	2	1	1
21190677.44583	Tăng huyết áp - Nhịp nhanh xoang - Suy vành - Bệnh tim thiếu máu cục bộ mạn tính - T âm ở nhiều chuyển đạo ECG - RLMM - Xơ vữa Đm thận	Đau ngực trái từng cơn, mỗi cơn kéo dài 20 phút, đau tăng lên khi gắng sức, giảm không đỡ đau. ECG (18/12): Sóng T âm ở nhiều chuyển đạo . Bệnh nhân không có yếu tố dịch tễ Covid 19	217/119	60	1956	67	163	22.5827	M	0	27.3	143.2		1	0	0	0	1	0	0	0	0	0	0	0	0	0	1	1	1	1
21193001.44580	Tăng huyết áp - Xuất huyết não cũ nhiều lần - Rối loạn giấc ngủ - Thoái hóa cột sống cổ/ Ngoại tâm thu nhĩ số lượng vừa	Bệnh nhân thấy tức ngực, huyết áp dao động, cao nhất đo được tại nhà #160/100mmhg, hồi hộp, cảm giác tim đập không đều, người mệt mỏi, ăn kém, hoa mắt, chóng mặt, mất ngủ, Bệnh nhân không có yếu tố dịch tễ Covid 19	183/104	70	1958	65	164	26.0262	M	1	25	136		0	0	0	0	1	0	0	0	0	0	0	0	0	0	1	1	1	1
21194886.44858	Cơn đau thắt ngực ổn định - Điện tâm đồ gắng sức dương tính nhiều (ST chênh ở nhiều chuyển đạo, avVR, V1) - Chóng mặt - Rối loạn tiền đình - Nhịp nhanh cơn - Tăng huyết áp - Rối loạn Lipid máu - Gan nhiễm mỡ - Ho kích ứng - Rối loạn lo âu	Bệnh nhân tức ngực (T), hồi hộp, trống ngực, nhịp tim nhanh, chóng mặt, mệt, ho nhiều	153/87	66	1956	67	168	23.3844	M	0		108		0	1	0	0	0	0	0	0	0	0	0	0	0	0	1	1	1	1
21196260.44568	Cơn đau thắt ngực ổn định - Rung nhĩ nhanh - Đái tháo đường type 2 - Tăng huyết áp - Rối loạn Lipid máu - Suy thận - Cắt thận (T) - TBMMN - hẹp 40% ĐM cảnh, 80 % ĐM thận (P) - Nhiễm khuẩn tiết niệu	bệnh nhân còn mệt, tiểu nhiều, bệnh nhân đến từ Tôn đức thắng, an dương, test nhanh covid âm tính	146/79	52	1945	78	161	20.061	M	0	54.9	83	2.5	1	0	0	0	0	0	0	0	0	0	0	0	0	0	0	0	1	1
21196260.44714	Cơn đau thắt ngực ổn định - Bệnh tim tim thiếu máu cục bộ - Rung nhĩ nhanh - Đái tháo đường type 2 - Tăng huyết áp - Rối loạn Lipid máu - Suy thận - Cắt thận (T) - TBMMN - hẹp 40% ĐM cảnh, 80 % ĐM thận (P) - Chóng mặt - Rối loạn tiền đình	bệnh nhân còn mệt, chóng mặt, choáng váng	153/83	52	1945	78	161	20.061	M	0	54.9	83	3	1	0	0	0	0	0	0	0	0	0	0	0	0	0	0	0	1	1
21196277.44586	Ngoại tâm thu thất - Rối loạn giấc ngủ - Rối loạn lo âu - Chóng mặt - Xơ vữa động mạch cảnh - Rối loạn Lipid máu đang điều trị / Tăng huyết áp đang điều trị	Bệnh nhân thấy tức ngực, ngứa họng, chóng mặt, hoa mắt. Bệnh nhân không có yếu tố dịch tễ Covid 19	118/73	61	1965	58	150	27.1111	F	0	26.9	139.6		0	0	0	0	0	0	1	0	0	0	0	0	0	0	1	1	1	0
21196277.44630	Tăng huyết áp - Ngoại tâm thu thất số lượng vừa - Mất ngủ - Rối loạn lo âu - Xơ vữa động mạch cảnh, động mạch thận - Rối loạn Lipid máu đang điều trị	Bệnh nhân có cơn đa nhói ngực (T), đau từng cơn 3-5 phút	122/68	61	1965	58	150	27.1111	F	0	34.7	141.7		1	0	0	0	0	0	1	0	0	0	0	0	0	0	1	1	1	0
21196277.44720	Tăng huyết áp - Ngoại tâm thu thất số lượng vừa - Mất ngủ - Rối loạn lo âu - Xơ vữa động mạch cảnh, động mạch thận - Rối loạn Lipid máu (Bn dùng thuốc theo đơn tự túc)	bệnh nhân thỉnh thoảng nhói ngực	123/61	62	1965	58	150	27.5556	F	0	25.4	139.5		0	0	0	0	0	0	1	0	0	0	0	0	0	0	1	1	1	0
22003528.44566	Tăng huyết áp khó kiểm soát - Xuất huyết não cũ - Nhồi máu não cũ - Đái tháo đường typ 2 - Rối loạn lipid máu - Đặt Stent động mạch cảnh - Xơ vữa động mạch thận - Nhiễm khuẩn tiết niệu ( Bệnh nhân dùng thuốc theo đơn tự túc)	Đau đầu, chóng mặt nhiều, yếu nửa người phải, huyết áp cao, khó kiểm soát # 200/100 mmHg, phù tay (P), Bệnh nhân không có yếu tố dịch tễ Covid 19	145/85	72	1939	84	166	26.1286	F	1	21.9	90	3.7	1	0	0	0	0	0	0	0	0	0	0	0	0	0	0	0	1	1
22003706.44566	Thông liên nhĩ đã bít dù - Nhồi máu não cũ - Nhịp nhanh xoang - Tràn dịch màng ngoài tim số lượng ít - vừa CRNN chưa loại trừ bệnh hệ thống hoặc các nguyên nhân khác gây tràn dịch màng ngoài tim - Nhân tuyến giáp - Ngoại tâm thu thất < 1% chưa loại trừ Rung nhĩ cơn - Xơ vữa động mạch cảnh	tim nhịp nhanh, hồi hộp, mệt mỏi, chóng mặt, nhịp tim không đều, da sạm, tức hạ vị, Bệnh nhân không có yếu tố dịch tễ Covid Bệnh nhân không có yếu tố dịch tễ Covid 19 SAT :P Tràn dịch màng ngoài tim SA: Nhân thùy phải tuyến giáp (TIRADs III- IV), hạch góc hàm 2 bên KT 20x5mm ( Bệnh nhân không đồng ý XNTB tuyến giáp)	110/63	52	1970	53	155	21.6441	F	0	34.3	135.6		0	1	0	0	0	0	0	0	0	0	0	0	0	0	1	1	1	1
22004202.44838	2M: Rối loạn sắc giác trục đỏ xanh + Cận thị + Khô mắt		104/60	47	1991	32	172	15.887	M	0		91	3.4	0	0	0	0	0	0	0	0	0	0	0	0	0	0	0	0	1	1
22005469.44568	Tăng huyết áp - Nhịp nhanh xoang - Cơn chóng mặt cấp - Rối loạn tiền đình - Rối loạn tuần hoàn não - Teo não dưới vỏ thùy trán đỉnh 2 bên - Rối loạn Lipid máu đang điều trị - Xơ vữa động mạch cảnh, động mạch thận 2 bên - Viêm tai giữa bên trái mạn tính (Đề nghị khám thêm CK TMH)	chóng mặt nhiều, huyết áp lên cao, cao nhất 200/110 mmHg, nhìn mờ, có cơn siu khoảng 01 phút, nhịp tim không đềuthể trạng béo BMI: 27.59, bệnh nhân làm việc tại Hoàng Văn Thụ, test nhanh Covid âm tính	197/110	68	1961	62	157	27.5873	M	0	32.7	138.7		0	0	0	0	1	0	0	0	0	0	0	0	0	0	1	1	1	1
22012519.44734	Đau đầu Migraine - Tăng huyết áp phản ứng do nắng nóng / Tăng huyết áp - Theo dõi Bệnh tim thiếu máu cục bộ ST chênh xuống ở V4-6, D1 aVR - T (-) D2,D3 AVF - Đau đầu Mirgraine - Xơ vữa nhẹ hệ động mạch chi dưới hai bên - Chuột rút các đầu ngón chân nhiều (bệnh nhân tiếp tục điều trị theo đơn đã có ngày 08/04/2022) (Bn dùng thuốc theo đơn tự túc)	Bệnh nhân nặng đầu, mệt mỏi, tức ngực	167/99	58	1955	68	160	22.6562	F	0	34.5	136.4		0	0	0	0	1	0	0	0	0	0	0	0	0	0	1	1	1	1
22012519.44742	Chóng mặt - Rối loạn tiền đình - Mất thăng bằng - Tăng huyết áp - TD bệnh tim thiếu máu cục bộ - Đau đầu Migraine ( Bệnh nhân dùng thuốc theo đơn tự túc)	Chóng mặt, đau đầu, mệt mỏi nhiều ( Bệnh nhân không tuân thủ điều trị)	149/78	58	1955	68	160	22.6562	F	0	33.2	140.5		1	0	0	0	1	0	0	0	0	0	0	0	0	0	1	1	1	1
22012519.44781	Tăng huyết áp - Theo dõi bệnh tim thiếu máu cục bộ - Đau đầu Migraine - Chóng mặt - Rối loạn tiền đình - Rối loạn Lipid máu	bệnh nhân ho, mệt mỏi	155/84	58	1955	68	160	22.6562	F	0	28.2	136.9		0	0	0	0	1	0	0	0	0	0	0	0	0	0	1	1	1	1
22012519.44845	Tăng huyết áp - Theo dõi bệnh tim thiếu máu cục bộ - Đau đầu Migraine - Chóng mặt - Rối loạn tiền đình - Rối loạn Lipid máu đang điều trị - Thoái hóa khớp	bệnh nhân toàn trạng ổn định (Bn không làm XN)	147/86	58	1955	68	160	22.6562	F	0	29.5	139.1		0	0	0	0	1	0	0	0	0	0	0	0	0	0	1	1	1	1
22022284.44587	Viêm họng sau hóc xương - Viêm phế quản mạn tính - GERD - Viêm dạ dày HP (-) - Polyp đại tràng (Đã sinh thiết, chờ kết quả) - Rối loạn lipid máu - Đau đầu vận mạch Migrane	Bệnh nhân ho khạc máu sau hóc xương cá 3 ngày nay, tức mũi xương ức, đau nửa đầu (P), ợ hơi, ợ chua, Bệnh nhân không có yếu tố dịch tễ với Covid 19.	123/87	70	1970	53	165	25.7117	M	0		93	2.3	0	0	0	0	0	0	0	0	0	0	0	0	0	0	0	0	1	1
22025566.44668	2M:Cận thị + Khô mắt	0		50	1996	27	159	19.7777	F	0	31.5	92	4	1	0	0	0	0	0	0	0	0	0	0	0	0	0	0	0	1	1
22032456.44842	Sang chấn tai ngoài và màng nhĩ trái	Bệnh nhân đau tai, ù tai	120/70	50	1992	31	160	19.5312	F	0	32.1	105	2.4	1	0	0	0	0	0	0	0	0	0	0	0	0	0	0	0	1	1
22032600.44626	Xuất huyết dưới nhện đã ổn định -TD Tăng huyết áp - Xơ vữa động mạch thận - Rối loạn Lipid máu, Rối loạn dung nạp đường (chế độ ăn) (Bn dùng thuốc theo đơn tự túc)	Bệnh nhân mệt mỏi, hồi hộp, tiểu nhiều, choáng váng, huyết áp dao động	110/70	38	1954	69	142	18.8455	F	0		107	3.5	0	0	0	0	0	0	0	0	0	0	0	0	0	0	0	0	1	1
22033100.44603	Thoái hóa và phình đĩa đệm cột sống thắt lưng có chèn ép rễ thần kinh - Trượt L5 độ I do hở eo - Thoái hóa cột sống cổ - Viêm điểm bám gân lồi cầu ngoài xương cánh tay (P) - Viêm gân cơ nhị đầu vai (T) - Thiểu năng tuần hoàn não	Đau thắt lưng và vùng cổ gáy, đau lan hông và chân (T), tê bì dọc chân (T), tăng khi đi bộ, đau và hạn chế vận động khớp vai (T) + khuỷu (P) (Bệnh nhân không có yếu tố dịch tễ Covid -19)	120/84	56	1972	51	150	24.8889	F	0		98	3.5	0	0	0	0	0	0	0	0	0	0	0	0	0	0	0	0	1	1
22033799.44604	Viêm dạ dày và hành tá tràng H.p(-) - GERD - Viêm đường tiết niệu - Đau đầu vận mạch - Rối loạn Lipid máu - đường máu - Tăng men gan (Điều chỉnh chế độ ăn)	Bệnh nhân thấy mệt mỏi nhiều, ăn uống kém, đau đầu sau uống rượu, đau bụng thượng vị, ợ hơi, ợ chua, đại tiện bình thường, Bệnh nhân không có yếu tố dịch tễ Covid 19	140/78	64	1972	51	157	25.9645	M	0		100	3.7	0	0	0	0	0	0	0	0	0	0	0	0	0	0	0	0	1	1
22035826.44620	Viêm phổi phế quản ( chờ kết quả MGIT) - Liệt dây thanh trái trái - Teo não dưới vỏ	Bệnh nhân mệt mỏi, khàn tiếng, đờm đặc, ho ít, thỉnh thoảng tức ngực, ăn kém, đau vai tay (P), Bệnh nhân không có yếu tố dịch tễ với Covid 19.	126/73	43	1958	65	153	18.369	F	0		107	2.5	0	0	0	0	0	0	0	0	0	0	0	0	0	0	0	0	1	1
22045336.44663	2m Rối loạn điều tiết + khô mắt + đau thần kinh trên hố	nhức mỏi mắt	120/60	52	2002	21	161	20.061	F	0	37.1	101	2.8	1	0	0	0	0	0	0	0	0	0	0	0	0	0	0	0	1	1
22049088.44648	Nhồi máu não tiểu não cấp tính - Tăng huyết áp - Stent động mạch vành - Suy tim - Xơ vữa động mạch cảnh - Rối loạn Lipid máu	Bệnh nhân còn hồi hộp, nhịp tim nhanh	150/77	65	1945	78	175	21.2245	M	0	35.7	151	4.9	1	1	1	0	0	0	0	0	0	0	0	0	0	0	1	2	1	1
22050294.44627	Viêm dạ dày H.p (-) - Nhú thực quản (Sinh thiết hết) - Viêm gan - Viêm xoang - Đau đầu vận mạch	Bệnh nhân thấy đau bụng thượng vị, đầy chướng bụng, chậm tiêu, buồn nôn, ợ hơi, ợ chua, đại tiện phân lỏng, nhiều lần/ ngày, đau đầu.	116/70	48	1994	29	155	19.9792	F	0	31.6	143.6		1	0	0	0	0	0	0	0	0	0	0	0	0	1	1	1	1	0
22051234.44629	Cơn đau thắt ngực ổn định - Rối loạn Lipid máu - Viêm dạ dày HP (-) - Rải rác sóng Theta chậm 2 bán cầu - Xơ vữa động mạch cảnh - Gan nhiễm mỡ - Thoái hóa chất trắng bán cầu đại não 2 bên - Teo não - Đau đầu Migraine - Hội chứng cổ vai gáy - TD Thoái hóa cột sống cổ - Rối loạn lo âu	bệnh nhân đau nhói ngực từng cơn, đau đầu nhiều, chóng mặt, choáng váng, tê chân tay, mất thăng bằng, tiểu nhiều, đau tức thượng vị, ợ hơi , đau vai gáy	120/80	50	1962	61	160	19.5312	F	0	25.1	137.8		0	0	0	0	0	0	0	1	0	0	0	0	0	0	1	1	1	1
22053006.44633	Tăng huyết áp - Chóng mặt - Rối loạn tuần hoàn não - Rối loạn tiền đình - Đau đầu Migraine - TD HC Meniere - Hở van hai lá nhẹ - Rối loạn Lipid máu - Đau ngực không điển hình - Hội chứng cổ vai gáy (Bn dùng thuốc theo đơn tự túc)	Đau đầu, chóng mặt nhiều, choáng váng, tê tay, huyết áp dao động cao nhất 180/100 mmHg, đau tức ngực từng cơn, đau vai gáy	125/79	75	1984	39	175	24.4898	M	0	37.5	111	3.7	1	0	0	0	0	0	0	0	0	0	0	0	0	0	0	0	1	1
22053141.44633	Viêm dạ dày và hành tá tràng H.p (-) - Đau đầu vận mạch - Bướu giáp nhân - Rối loạn Lipid máu - Viêm gan - Hạ Kali máu - Rối loạn đông máu - U xơ tử cung - Nang thận - Theo dõi thoát vị đĩa đệm cột sống chèn ép rễ thần kinh / Tăng huyết áp đang điều trị	Bệnh nhân thấy đau bụng, mệt mỏi nhiều, mất ngủ, đau mỏi vai gáy, lan xuống tay, tê bì, đau đầu.	160/100	53	1979	44	152	22.9398	F	0	29.6	92	2.6	0	0	0	0	0	0	0	0	0	0	0	1	0	0	1	1	1	1
22054217.44803	Viêm dạ dày - GERD - Thiếu Vitamin D - Viêm đường tiết niệu/TS Cắt Polyp đại tràng (Bệnh nhân dùng thuốc theo đơn tự túc)	Bệnh nhân thấy mệt mỏi, ăn uống kém, choáng váng, cảm giác gai rét, đau bụng âm ỉ, trào ngược, nuốt vướng nghẹn, đại tiểu tiện bình thường, ngủ kém	100/60	52	1984	39	160	20.3125	F	0		95	3.5	0	0	0	0	0	0	0	0	0	0	0	0	0	0	0	0	1	1
22054348.44692	Nhối máu não đa ổ - Viêm phế quản mạn tính - Thoái hóa cột sống cổ - Loãng xương - Viêm gân nhị đầu vai trái - Rối loạn lipid máu nhẹ - Tăng men gan - Tăng huyết áp - GERD	Đau họng, ho không đờm, đau vai trái, tê tay trái cảm giác buốt xương, đau đầu, đau vùng gáy, ợ hơi, ợ chua, phổi không ran	142/66	50	1940	83	157	20.2848	F	0	31.7	135.3		0	0	1	0	0	0	0	0	0	0	0	0	0	0	1	1	1	1
22054367.44636	Viêm dạ dày H.p (+) - Polyp đại tràng - Cắt Polyp đại tràng - IBS - Trĩ nội độ I - Viêm gan - Rối loạn Lipid máu - Tăng acid uric - Polyp túi mật - Đau đầu vận mạch	Bệnh nhân thấy đau bụng, ợ hơi, ợ chua, táo bón, đầy chướng bụng, đau đầu, giảm trí nhớ. Nội soi đại tràng có polyp đại tràng => Chỉ định cắt polyp qua nội soi	116/63	55	1968	55	150	24.4444	F	0		95	3.5	0	0	0	0	0	0	0	0	0	0	0	0	0	0	0	0	1	1
22054777.44637	Tăng huyết áp - Chóng mặt cấp - Rối loạn tiền đình - Rối loạn lipid máu - Tăng men gan - Nhịp nhanh xoang - Thoái hóa Myelin chất trắng bán cầu đại não hai bên - Xơ vữa động mạch cảnh - Gan nhiễm mỡ - Hạch cổ hai bên - Viêm dạ dày HP (-)	huyết áp cao, đau đầu, chóng mặt nhiều, mờ mắt, mất thăng bằng, tê chân, hồi hộp, mệt, thể trạng béo BMI: 23.73 , nghẹn cổ, nuốt vướng, tức thượng vị , Nhịp tim nhanh, mệt,	159/101	57	1967	56	155	23.7253	F	0	32	143.6		1	0	0	0	0	0	1	0	0	0	0	0	0	0	1	1	1	0
22055244.44638	Mất ngủ nặng - Tê bì tay chân - Viêm họng mạn - TD GERD	Khó thở , mệt mỏi, mất ngủ nặng, tê tay chân,	111/64	65	1965	58	162	24.7676	F	0	27.5	143.8		1	0	0	0	0	0	1	0	0	0	0	0	0	0	1	1	1	0
22058877.44646	Viêm dạ dày và hành tá tràng H.p (+) - GERD - Viêm hồi tràng - Trĩ nội độ I - Thiếu kẽm - Rối loạn giấc ngủ - Đau đầu vận mạch - Thoái hóa nhẹ cột sống cổ / Viêm gan B mạn đang điều trị	Bệnh nhân thấy đau bụng, đầy chướng bụng, đau mỏi vai gáy, đau đầu, mất ngủ, da xanh, chóng mặt, chán ăn, ợ hơi, ợ chua, rối loạn phân.	121/73	46	1961	62	146	21.58	F	0		94	3.8	0	0	0	0	0	0	0	0	0	0	0	0	0	0	0	0	1	1
22060448.44649	Chóng mặt, ngất - Rối loạn tiền đình - Rối loạn tuần hoàn não - Thoái hóa chất trắng dưới vỏ vùng trán đỉnh 2 bên - Tăng huyết áp - Nhịp nhanh xoang - Cơn đau thắt ngực - Xơ vữa hẹp 40 %động mạch cảnh- Xơ vữa động mạch thận - TD Tổn thương rốn phổi phải	Chóng mặt, ngất, đau đầu nhiều, mệt mỏi, huyết áp còn cao, dao động, đau tức ngực từng cơn, thể trạng béo BMI: 30.86 , tiểu nhiều	165/77	64	1942	81	144	30.8642	F	0	40.2	140.9	8.4	1	1	0	0	0	0	1	0	0	0	0	0	0	0	1	2	1	1
22060503.44841	2M: Viêm bờ mi mạn tính + khô mắt . MT: IOL. MP: Đục thủy tinh thể	ngứa cộm mắt , nhìn mờ	120/80	68	1963	60	158	27.2392	F	0		104	3.8	0	0	0	0	0	0	0	0	0	0	0	0	0	0	0	0	1	1
22062815.44657	Viêm gan - Rối loạn Lipid máu - Tăng bạch cầu ưa acid - Thiếu sắt - Nang thận - Xơ vữa rải rác động mạch chủ bụng - Xơ vữa mềm gây hẹp 36 % gốc động mạch cảnh trong bên trái / Tai biến mạch máu não cũ	Bệnh nhân thấy mệt mỏi nhiều, ăn kém, đau đầu, ho khạc đờm.	119/80	43	1956	67	167	15.4183	M	0	31.5	139.7		0	0	1	0	0	0	0	0	0	0	0	0	0	0	1	1	1	1
22065864.44666	Viêm dạ dày và hành tá tràng H.p(-) - IBS - Trĩ nội độ I - Đau đầu vận mạch - Nang Naboth cổ tử cung - Vôi hóa gan - Nang thận - Nang tuyến giáp - Viêm họng cấp - Viêm gan - Rối loạn Lipid máu - Thiếu Kẽm	Bệnh nhân thấy đau bụng hố chậu trái, đau từng cơn, rối loạn phân, ngày 2 - 3 lần, đau tức hậu môn, đau đầu, hoa mắt, chóng mặt, buồn nôn, ho, đau rát họng	122/72	59	1974	49	160	23.0469	F	0		119	2.2	0	0	0	0	0	0	0	0	0	0	0	0	0	0	0	0	1	1
22066778.44685	Cơn tim nhanh thất không bền bỉ -Ngoại tâm thu thất < 1%- Ngoại tâm thu nhĩ - Suy tĩnh mạch chi dưới mức độ nặng - Rối loạn Lipid máu (chế độ ăn) - Sa sút trí tuệ người già - Mất trí nhớ tạm thời - D-Dimer đã ổn định	Bệnh nhân còn choáng váng, đau nửa đầu	110/70	55	1956	67	163	20.7008	F	0	35.1	99	3.1	1	0	0	0	0	0	0	0	0	0	0	0	0	0	0	0	1	1
22067449.44669	Viêm dạ dày H.p (-) - GERD - Viêm hồi tràng - đại trực tràng - Trĩ nội độ I - Túi thừa đại tràng - Suy thận độ I - Viêm gan nhiễm mỡ - Tăng acid uric - Rối loạn Lipid máu - Thiếu Mg - Đau đầu vận mạch	Bệnh nhân thấy đau bụng, ợ hơi, ợ chua, trào ngược, đại tiện phân lỏng, ngày 3 - 4 lần, đau đầu, đau từng cơn, hụt hơi, mệt mỏi, da xạm, chóng mặt, béo bụng BMI = 25.47	121/81	78	1986	37	175	25.4694	M	0		114	2.6	0	0	0	0	0	0	0	0	0	0	0	0	0	0	0	0	1	1
22067511.44692	MP Lật mi dưới sau chấn thương.2M lão thị	MT nhìn mờ , cộm		52	1970	53	150	23.1111	M	0	27.3	100	3.2	0	0	0	0	0	0	0	0	0	0	0	0	0	0	0	0	1	1
22070550.44678	Viêm dạ dày trào ngược thực quản độ II - TD Nấm thực quản - Polyp trực tràng đã sinh thiết hết - Xơ vữa nhẹ động mạch cảnh, động mạch thận, động mạch chi dưới - Suy tĩnh mạch chi dưới mức độ nhẹ- Thoái hóa chất trắng dưới vỏ - Suy thượng thận - Rối loạn Lipid máu	phù 2 chân, mệt mỏi, tức thượng vị, thỉnh thoảng khó thở, chóng mặt	114/69	55	1956	67	162	20.9572	M	0		84	3.2	0	0	0	0	0	0	0	0	0	0	0	0	0	0	0	0	1	1
22070745.44692	Chấn thương sọ não - Tụ máu mỏng dưới màng cứng vùng trán trái, đường vỡ xương trán lan xuống trần ổ mắt trái (bệnh nhân dùng thuốc theo đơn tự túc)	Chấn thương sọ não sau tai nạn 10 ngày. Hiện tại, bệnh nhân thấy đau đầu, chảy dịch mũi, đau rát họng	108/62	47	2004	19	158	18.8271	F	0	31	85	2.5	0	0	0	0	0	0	0	0	0	0	0	0	0	0	0	0	1	1
22070892.44679	Tăng huyết áp khó kiểm soát - Rối loạn Lipid máu - Hẹp chủ nhẹ- Hẹp 70 % động mạch thận (T), 80 % động mạch thận phải - Phình hình thoi động mạch chậu gốc bên phải - Bệnh động mạch chi dưới nặng lan tỏa - Hẹp nhẹ - vừa động mạch cảnh 2 bên - Viêm họng mạn tính do GERD - Sỏi nhỏ túi mật	Đau đầu, huyết áp cao, dao động, choáng váng, tức hạ vị, tiểu nhiều, tê chân, tức bắp chân (BN không đồng ý chụp Sọ não)	177/87	55	1937	86	152	23.8054	F	0	44.8	156.2	6.2	1	1	0	0	1	0	0	0	0	0	0	0	0	0	1	2	1	1
22071218.44680	Tăng huyết áp - Nhịp nhanh xoang - Cơn đau thắt ngực - Mất ngủ - Rối loạn lo âu - Nhân tuyến giáp (tư vấn) - Gan nhiễm mỡ độ II - Khó thở không điển hình (Thuốc huyết áp tiếp tục điều trị theo đơn đã có)	Đau tức ngực, hồi hộp, tim nhịp nhanh, mệt mỏi, choáng váng, chóng mặt, mất ngủ, lo lắng, tức hạ vị, tiểu đêm,	193/111	56	1959	64	150	24.8889	F	0		97	2.8	0	0	0	0	0	0	0	0	0	0	0	0	0	0	0	0	1	1
22071880.44742	Huyết khối tĩnh mạch sâu chi dưới (T) - Suy van tĩnh mạch chi dưới - Tăng huyết áp -Thoái hóa khớp gối - Rối loạn mỡ máu - Chóng mặt - Rối loạn tiền đình - Viêm dạ dày	Bệnh nhân tức chi dưới, đau đầu chóng mặt,	128/59	59	1958	65	160	23.0469	F	0	32.4	91	5.64	1	0	0	0	0	0	0	0	0	0	0	1	0	0	1	1	1	1
22071880.44781	Thoái hóa chất trắng dưới vỏ vùng trán, đỉnh 2 bên - Hẹp nhẹ động mạch cảnh trong trái đoạn xoang hang - Huyết khối tĩnh mạch sâu chi dưới (T) - Suy van tĩnh mạch chi dưới - Tăng huyết áp -Thoái hóa khớp gối - Rối loạn mỡ máu - Chóng mặt - Rối loạn tiền đình - Viêm dạ dày	bệnh nhân đau đầu, chóng mặt nhiều, mất thăng bằng, mệt mỏi, tê chân tay, huyết áp dao động, có lúc đo cao nhất 170/100 mmHg, còn sưng chân (T)	156/87	59	1958	65	160	23.0469	F	0	32.4	91	5.64	1	0	0	0	0	0	0	0	0	0	0	1	0	0	1	1	1	1
22072032.44684	2M Rối loạn điều tiết / lão thị		10/60	46	1981	42	169	16.1059	M	0		103	2.2	0	0	0	0	0	0	0	0	0	0	0	0	0	0	0	0	1	1
22073368.44688	Viêm dạ dày H.p (+) - Viêm gan - Thiếu Kẽm - Thiếu Maige - Viêm xoang cấp - Khối Cavernoma thủy đỉnh (P) - Đau đầu vận mạch - Loãng xương - Thoái hóa khớp gối (T)	Bệnh nhân thấy đau bụng thượng vị, không nôn, không sốt, đại tiện bình thường, người mệt mỏi, chán ăn, hoa mắt	124/85	50	1956	67	151	21.9289	F	0		116	4	0	0	0	0	0	0	0	0	0	0	0	0	0	0	0	0	1	1
22073596.44689	Viêm dạ dày H.p (-) - Rối loạn Lipid máu - Tăng acid uric - Đau đầu vận mạch - Viêm họng thanh quản cấp	Bệnh nhân thấy đau bụng thượng vị, đầy hơi, chướng bụng, chậm tiêu, ợ hơi, ợ chua, đau đầu, ăn kém, da vàng, mệt mỏi, béo bụng BMI = 23.44. Nội soi họng có Viêm họng thanh quản cấp	120/70	60	1989	34	160	23.4375	M	0	31.3	140.3		1	0	0	0	0	0	0	0	0	0	0	0	0	1	1	1	1	0
22076869.44698	Đái tháo đường type 2 biến chứng thần kinh - Tăng huyết áp - HoHL - Rối loạn lipid máu nhẹ - Tăng men gan - Hội chứng tiền đình	Mệt mỏi, tê bàn chân, đau đầu, chóng mặt, ù tai. BN đã SAOB, XQ ngực tại BV Lão khoa TƯ tháng 04/2022	169/98	73	1953	70	157	29.6158	F	0	32.5	141.3		1	0	0	0	0	1	0	0	0	0	0	0	0	0	1	1	1	1
22078013.44726	Hội chứng cổ vai cánh tay - Đau đầu do rối loạn vận mạch - Rối loạn thần kinh ngoại biên - Tăng nhẹ men gan	Đau vai gáy, tê tay P, đau đầu, chóng mặt, mất ngủ	132/80	75	1991	32	186	21.6788	M	0	34.6	127	3.2	1	0	0	0	0	0	0	0	0	0	0	0	0	0	0	0	1	1
22081336.44711	Tăng huyết áp - Rối loạn tuần hoàn não - Chóng mặt - Hạ Kali máu (3.1) - Tăng nhẹ men gan	Hồi hộp, đo huyết áp tại nhà cao khoảng 171/100mmHg	140/91	57	1985	38	156	23.4221	F	0	25.7	141.7		1	0	0	0	1	0	0	0	0	0	0	0	0	0	1	1	1	1
22081980.44919	Xơ gan do Viêm gan C mạn - Viêm dạ dày - Xơ vữa động mạch cảnh - Rối loạn tiền đình - Rối loạn Lipid máu ổn định ( Tư vấn theo dõi và kiểm tra định kỳ Viêm gan C)	Bệnh nhân thấy buồn nôn, chóng mặt, ợ hơi, ợ chua, đau bụng thượng vị, đại tiện bình thường, tiểu vàng, người mệt mỏi, chán ăn	122/67	56.5	1959	64	155	23.5172	F	0		106	3.6	0	0	0	0	0	0	0	0	0	0	0	0	0	0	0	0	1	1
22085556.44844	Theo dõi rối loạn chức năng vòi nhĩ hai bên - rối loạn tuần hoàn tai trong	ù tai phải khoảng 1 tuần	120/73	54	1992	31	158	21.6311	M	0		107	3.7	0	0	0	0	0	0	0	0	0	0	0	0	0	0	0	0	1	1
22085933.44721	Thoái hóa Myelin chất trắng thùy trán trái - Ngất - Rối loạn ý thức - Huyết áp dao động nhẹ - Gan nhiễm mỡ - Nang thận 2 bên - Xơ vữa động mạch cảnh - Tăng nhẹ men gan - Rối loạn Lipid máu nặng - Hồng cầu niệu số lượng ít - Nhịp chậm xoang nhẹ - Cơn đau thắt ngực - TD Suy vành (Bn dùng thuốc theo đơn tự túc)	Bệnh nhân đau ngực trái, ngất 01 lần, đau đầu chóng mặt nhiều, mệt mỏi ăn kém hoa mắt chóng mặt, huyết áp dao động, đo cao nhất 160/90 mmHg, tiểu đêm	139/71	47	1970	53	150	20.8889	F	0	39	150.9	8.7	1	1	0	0	0	0	1	0	0	0	0	0	0	0	1	2	1	1
22086687.44723	Đau đầu vận mạch - Rối loạn Lipid máu - Gan nhiễm mỡ độ I - Nang thận (P)	Tụ máu dưới da cẳng chân (P) , run tay , đau đầu	126/64	47	1970	53	165	17.2635	F	0	30.2	107	3.1	0	0	0	0	0	0	0	0	0	0	0	0	0	0	0	0	1	1
22089198.44730	Nhồi máu não (2020) - Rối loạn Lipid máu - Tăng huyết áp - Xơ vữa 40-50% động mạch cảnh - Suy tĩnh mạch chi dưới mức độ nhẹ - Gan nhiễm mỡ độ I - Thiểu năng tuần hoàn não - Suy giảm trí nhớ - Chậm chạp	Đau mỏi 2 bắp chân, mỏi thắt lưng, tê chân, mệt mỏi, choáng váng, yếu 2 chân, tức bụng, chậm chập, nhớ kém	135/80	42	1944	79	145	19.9762	F	0	28	140.5		1	0	1	0	0	0	0	0	0	0	0	0	0	0	1	1	1	1
22089587.44731	Viêm dạ dày H.p (+) - Nấm thực quản - IBS - Polyp trực tràng (Sinh thiết hết polyp dạng tuyến) - Túi thừa đại tràng - Trĩ nội độ I - Đau đầu vận mạch - Tăng huyết áp - Tăng đường máu (Điều chỉnh chế độ ăn)	Bệnh nhân thấy đau bụng âm ỉ, đại tiện phân lỏng, mệt mỏi, da xanh, niêm mạc nhợt, người mệt mỏi, đau đầu. HA lần 2: 170/80 mmHg	155/91	47	1962	61	150	20.8889	F	0		101	2.8	0	0	0	0	0	0	0	0	0	0	0	0	0	0	0	0	1	1
22089610.44773	Viêm dạ dày H.p (-) điều trị tiếp	Bệnh nhân táo bón	113/68	50	1953	70	155	20.8117	F	0		97	2.3	0	0	0	0	0	0	0	0	0	0	0	0	0	0	0	0	1	1
22090594.44734	Polyp đại tràng đã cắt - IBS - Trĩ nội độ II - Nhú thực quản (Sinh thiết hết) - Viêm dạ dày H.p(-) - Rối loạn Lipid máu (Điều chỉnh chế độ ăn) - Đau đầu vận mạch- Đái tháo đường type 2 - Tăng huyết áp đang điều trị	Bệnh nhân thấy đau bụng TV, buồn nôn, ăn kém, da xanh, táo bón, mệt mỏi, đau đầu, nội soi đại tràng có polyp=> cắt polyp qua nội soi	165/91	50	1948	75	152	21.6413	F	0		118	2.1	0	0	0	0	0	0	0	0	0	0	0	0	0	0	0	0	1	1
22091766.44752	Đau đầu vận mạch - Xơ vữa nhẹ động mạch cảnh - Dị ứng Ciprofloxacin, Levofloxacin/ Viêm dạ dày - Viêm đại tràng - Viêm gan nhiễm mỡ - Rối loạn Lipid máu đang điều trị (Tư vấn dừng thuốc Ciprobay, dùng tiếp đơn thuốc ngày 25/06/222)	Bệnh nhân đau tức ngực, nặng mặt, nặng mí mắt sau khi dùng thuốc điều trị Viêm dạ dày - Viêm đại tràng, đau nửa đầu (P), đau cảm giác mạch đập	144/79	48	1959	64	144	23.1481	F	0		112	3.7	0	0	0	0	0	0	0	0	0	0	0	0	0	0	0	0	1	1
22094446.44743	Viêm gan virus B mạn - Viêm dạ dày H.p (+) - Loạn sản độ thấp - Đau đầu vận mạch - Sỏi và nang thận - Rối loạn đông máu/ Sau mắc Covid-19 (Tư vấn làm ESD)	Bệnh nhân thấy đau bụng thượng vị 04-05 ngày nay, không ợ hơi, ợ chua, đại tiện bình thường, chán ăn, mệt mỏi, hoa mắt, đau đầu, tiểu vàng.	123/79	51	1968	55	152	22.0741	F	0	32.7	140.6		1	0	0	0	0	0	0	0	0	0	0	1	0	0	1	1	1	1
22094498.44764	Nhồi máu cơ tim cấp có ST chênh lên do hẹp khít LCx II - Hẹp 85% RCA II, hẹp 70% LAD II đã đặt 01 stent LCxI-II - Cơn đau thắt ngực ổn định - Tăng huyết áp - Xơ vữa động mạch cảnh, động mạch thận - Nhân nhỏ tuyến giáp (tư vấn) - Chóng mặt	bệnh nhân còn mệt , thỉnh thoảng nhói ngực (T), tiểu đêm, tức hạ vị, nuốt vướng, chóng mặt	141/66	41	1940	83	152	17.7458	F	0	50.8	106	4.1	1	1	1	0	0	0	0	0	0	0	0	0	0	0	1	2	1	1
22095294.44746	Chóng mặt nhiều - Rối loạn tiền đình - Thỉu nhiều lần ( trong lúc ngất thỉu, bệnh nhân vẫn tự ý thức được) - Thoái hóa chất trắng - Teo não dưới vỏ vùng trán đỉnh hai bên - Tổn thương cũ nhu mô não bán cầu tiểu não trái ( TD Nhồi máu não cũ) - Rối loạn Lipid máu - Tăng men gan - Nhiễm khuẩn tiết niệu - Viêm mũi xoang cấp - Xơ vữa động mạch cảnh, mạch thận hai bên - Gan nhiễm mỡ - TD Tăng huyết áp…	Bệnh nhân thấy chóng mặt, choáng váng, huyết áp dao động, có nhiều cơn mệt thỉu, mệt mỏi ăn kém, tức hạ vị tiểu nhiều, đau tức ngực, huyết áp lần 2: 140/90mmHg	154/104	54	1953	70	155	22.4766	F	0	33.4	141.9		1	1	0	0	0	0	0	0	0	0	0	0	0	0	1	1	1	1
22096271.44749	Viêm dạ dày H.p (-) - GERD - IBS - Polyp đại tràng (Sinh thiết hết) - Trĩ nội độ I - Viêm gan nhiễm mỡ - Rối loạn Lipid máu - Tăng tiểu cầu - Đau đầu vận mạch	Bệnh nhân thấy đầy chướng bụng, đau bụng, đại tiện phân rối loạn lúc táo lúc lỏng, người mệt mỏi, chán ăn, hoa mắt, đau đầu, béo bụng BMI: 23.16	133/83	53.5	1954	69	152	23.1562	F	0		106	3.2	0	0	0	0	0	0	0	0	0	0	0	0	0	0	0	0	1	1
22096432.44749	Chóng mặt cấp do thiếu máu - Thoái hóa chất trắng dưới vỏ vùng trán, đỉnh - Hẹp nặng gốc động mạch cảnh trong phải - Hẹp van động mạch chủ nhẹ - Hở van hai lá nhẹ - Tăng gánh thất trái- Tai biến mạch máu não cũ	Chóng mặt, yếu nửa người, ngã quỵ	120/69	68	1934	89	175	22.2041	M	0	27.9	136.2		0	0	1	0	0	0	0	0	0	0	0	0	0	0	1	1	1	1
22096615.44750	MT: Theo dõi Bệnh hắc mạc trung tâm thanh dịch . 2M: Khô mắt	nhìn mờ	138/82	65	1977	46	164	24.1672	M	0		109	2.8	0	0	0	0	0	0	0	0	0	0	0	0	0	0	0	0	1	1
22099055.44757	Đau đầu trái Migrain - Viêm dạ dày HP (+) - GERD - Viêm họng mạn tính - Viêm phế quản mạn tính - Loãng xương - Tăng men gan	Ho từng đợt kéo dài nhiều năm nay, hay ho vào ban đêm, tức ngực, buồn nôn khi ho, mệt, đau 1/2 đầu trái,	100/70	49	1967	56	150	21.7778	F	0	36.7	108	3.1	1	0	0	0	0	0	0	0	0	0	0	0	0	0	0	0	1	1
22099407.44758	Chấn động não / Tiền sử Chấn thương sọ não cũ	Theo lời bệnh nhân kể: bệnh nhân sau ngã do tại nạn sinh hoạt 1 tháng, đau đầu kéo dài, chóng mặt, thỉnh thoảng buồn nôn, không nôn, glasgow 15đ, không yếu liệt, hội chứng tăng áp lực nội sọ(+/-)	120/70	46	1958	65	150	20.4444	F	0		109	3.4	0	0	0	0	0	0	0	0	0	0	0	0	0	0	0	0	1	1
22099481.44758	Viêm dạ dày H.p (-) - GERD - IBS - Polyp đại tràng (Sinh thiết hết) - Trĩ nội độ I - Polyp túi mật - Rối loạn tiền đình - Đau đầu vận mạch - Rối loạn Lipid máu (Điều chỉnh chế độ ăn) (Tư vấn phẫu thuật cắt túi mật)	Bệnh nhân thấy đau bụng, ợ hơi, ợ chua, đau rát họng, đại tiện táo bón, người mệt mỏi, ăn kém, hoa mắt, đau đầu	135/78	54	1960	63	155	22.4766	F	0		114	3.9	0	0	0	0	0	0	0	0	0	0	0	0	0	0	0	0	1	1
22100697.44761	Viêm phổi kẽ sau COVID - 19 bội nhiễm - Nang vòm họng - Hạt xơ dây thanh - Đau đầu vận mạch - Nhân 2 thùy tuyến giáp - Suy thượng thận do thuốc - Cường giáp cận lâm sàng - Tăng nhẹ men gan - Tăng CA 72-5, CA 125 (Đề nghị nội soi dạ dày- đại tràng)	Khàn tiếng kéo dài khoảng 2 tháng nay, ho cơn, đờm ít, đau đầu, bụng to, BMI: 28.91, phổi không ran, tim đều	140/87	74	1974	49	160	28.9062	F	0	25.8	104	3.7	0	0	0	0	0	0	0	0	0	0	0	0	0	0	0	0	1	1
22101040.44762	Viêm dạ dày H.p (+) - IBS - Trĩ nội độ I - Khối u hỗn hợp buồng trứng (P) - U xơ tử cung - Rối loạn tiền đình - Tăng nhẹ men gan- Tăng đường máu (Điều chỉnh chế độ ăn)	Bệnh nhân thấy đại tiện ngày 3-4 lần, phân lỏng, ợ hơi, ợ chua , đau bụng , mệt mỏi , da xanh, nhịp tim không đều, đau đầu, chóng mặt BMI: 16.85, siêu âm ổ bụng: Bên phải tử cung có khối dạng nang ,có phần tổ chức lồi vào thành bàng quang KT 63x71mm, phần tổ chức có tăng tưới máu	145/91	41	1960	63	156	16.8475	F	0		95	3.6	0	0	0	0	0	0	0	0	0	0	0	0	0	0	0	0	1	1
22106623.44791	Nhồi máu não cấp tiến triển - Tăng huyết áp - Rối loạn Lipid máu - Xơ vữa động mạch cảnh, động mach thận - Cặn thận 2 bên / TS Nhồi máu não cũ - Dị ứng nhiều loại thuốc	Đau đầu nhiều, đau ngực âm ỉ, mệt mỏi , nhịp tim nhanh	131/81	58	1962	61	155	24.1415	F	0	30.7	136.6		0	0	1	0	0	0	0	0	0	0	0	0	0	0	1	1	1	1
22106623.44799	Nhồi máu não cấp tiến triển - Tăng huyết áp - Rối loạn Lipid máu - Xơ vữa động mạch cảnh, động mach thận - Cặn thận 2 bên / TS Nhồi máu não cũ - Dị ứng nhiều loại thuốc	Đau đỉnh đầu nhiều, nóng rát	117/58	58	1962	61	155	24.1415	F	1	38.3	159.3	4.9	1	0	1	0	0	0	0	1	0	0	0	0	0	0	1	2	1	1
22106623.44804	Nhồi máu não cấp tiến triển - Tăng huyết áp - Rối loạn Lipid máu - Xơ vữa động mạch cảnh, động mach thận - Cặn thận 2 bên / TS Nhồi máu não cũ ( bệnh nhân dùng thuốc theo đơn tự túc)	Bệnh nhân ổn định	102/54	58	1962	61	155	24.1415	F	0	42.5	153.2	6.3	1	0	1	0	0	0	1	0	0	0	0	0	0	0	1	2	1	1
22106623.44874	Nhồi máu não ( 08/2022) - Tăng huyết áp - Rối loạn Lipid máu - Xơ vữa động mạch cảnh, động mach thận - Cặn thận 2 bên/ TS Nhồi máu não cũ	Bệnh nhân toàn trạng ổn định	141/78	58	1962	61	155	24.1415	F	0	35.5	147.4	5.4	1	0	1	0	0	0	1	0	0	0	0	0	0	0	1	2	1	1
22107613.44777	Viêm phổi - Giãn phế quản lan tỏa - Block nhánh phải - Tăng huyết áp - Rối loạn tiền đình - Thiếu máu nhẹ - Rối loạn lipid máu nhẹ	Ho nhiều khạc đờm nhiều màu trắng, chóng mặt, phổi ran nổ	160/90	48	1934	89	147	22.213	F	0	21.9	110	3.2	0	0	0	0	0	0	0	0	0	0	0	0	0	0	0	0	1	1
22112171.44788	Tăng huyết áp - Nhồi máu não cũ - Thoái hóa chất trắng dưới vỏ vùng trán, đỉnh 2 bên - Rối loạn Lipid máu - Xơ vữa động mạch cảnh,động mạch thận, động mạch chi dưới -Suy tĩnh mạch chi dưới - Xẹp phổi thùy lưỡi phổi trái - Dày tổ chức kẽ dạng dải và nốt vôi hoa vùng phổi phải - Gan nhiễm mỡ - Hở van động mạch chủ nhẹ - Nhiễm khuẩn tiết niệu nhẹ - Nhân 2 thùy tuyến giáp (TIRADs 3-4) - Phù 2 chi dưới	Bệnh nhân đau đầu, chóng mặt nhiều, huyết áp đo cao nhất 170/100 mmHg, tê chân tay, mệt mỏi, phù 2 chân, tiểu nhiều thỉnh thoảng nhói ngực, khó thở, ho thúng thắng, bệnh nhân không khạc đờm, Xquang: Bóng mờ cạnh cung tĩnh mạch chủ trên và cung nhĩ phải rõ	152/75	41	1940	83	145	19.5006	F	0	31.4	136.3		0	0	1	0	0	0	0	0	0	0	0	0	0	0	1	1	1	1
22114358.44891	Nhồi máu cơ tim cấp đã đặt 02 stent LAD II (8/2022)- Suy tim -Tăng huyết áp- RLMM- Đái tháo đường type 2 - Nhân tuyến giáp - Nang vú - Xơ vữa ĐM cảnh- Bệnh ĐM chi dưới - Suy thận - NK tiết niệu đã ổn - Chóng mặt	Bệnh nhân còn mệt, đỡ tiểu máu, tiểu buốt, chóng mặt	125/68	60	1958	65	155	24.974	F	0	38.6	100	4.3	1	1	1	0	0	0	1	0	0	0	0	0	0	0	1	3	1	1
22114663.44794	2M: Nhức mắt do đau thần kinh trên hố + khô mắt + mỏi điều tiết	nhức , mỏi mắt	110/59	53	1987	36	162	20.1951	F	0	25.2	142.1		1	0	0	0	0	0	0	0	1	0	0	0	0	0	1	1	1	1
22115219.44796	Van hai lá cơ học - Rung nhĩ - Suy tim - Quá liều chống đông - Rối loạn Lipid máu - Đau đầu - Chóng mặt ( Đã chụp CLVT sọ não không có xuất huyết não) ( Bệnh nhân dùng thuốc theo đơn tự túc)	Đau đầu chóng mặt, mệt mỏi	121/70	49	1984	39	154	20.6612	F	0		16		0	0	0	0	0	0	0	0	0	0	1	0	0	0	1	1	1	1
22115219.44840	Van hai lá cơ học - Rung nhĩ - Suy tim - Rối loạn Lipid máu - Đau đầu - Chóng mặt ( Bệnh nhân dùng thuốc theo đơn tự túc)	Bệnh nhân hồi hộp, tức ngực	120/70	49	1984	39	154	20.6612	F	0		16		0	0	0	0	0	0	0	0	0	0	1	0	0	0	1	1	1	1
22118164.44803	Tăng huyết áp - Đau nửa đầu, chóng mặt nhiều - Teo não dưới vỏ vùng trán đỉnh hai bên - Rối loạn Lipid máu - Tăng men gan - Ngoại tâm thu nhĩ rải rác - Cơn tim nhanh nhĩ - Hẹp 40% gốc động mạch thận bên (P) - Xơ vữa động mạch cảnh - Gan nhiễm mỡ ( bệnh nhân dùng thuốc theo đơn tự túc)	Bệnh nhân đau nửa đầu, chóng mặt nhiều, huyết áp đo cao gần 200/100 mmHg, nhịp tim có lúc không đều, tức bụng, tiểu đêm, mệt mỏi, BMI: 24.61	137/73	63	1964	59	160	24.6094	F	0	29.5	138.1		0	0	0	0	0	0	0	1	0	0	0	0	0	0	1	1	1	1
22121543.44879	TD : rối loạn tuần hoàn tai trong/ Nú ráy tai	ù tai , đau đầu, không nghe kém	139/86	48	2002	21	162	18.2899	F	0		92	2.7	0	0	0	0	0	0	0	0	0	0	0	0	0	0	0	0	1	1
22123184.44837	MP: Đục thủy tinh thể . 2M: glocom thứ phát theo dõi do thuốc corticoid giai đoạn tiến triển			53	1974	49	153	22.6409	M	0		104	2.6	0	0	0	0	0	0	0	0	0	0	0	0	0	0	0	0	1	1
22123184.44876	2M: Glôcôm góc mở nhãn áp điều chỉnh với Azarga + Khô mắt / IOL	Nhìn mờ,nhức mỏi mắt,khô mắt	110/70	65	1974	49	163	24.4646	M	0		104	2.7	0	0	0	0	0	0	0	0	0	0	0	0	0	0	0	0	1	1
22124832.44861	MP:Vẩn đục dịch kính + Viêm kết mạc.2M: Lão thị + Khô mắt			54	1968	55	146	25.3331	F	0		94	3.7	0	0	0	0	0	0	0	0	0	0	0	0	0	0	0	0	1	1
22130362.44840	2M:Viêm bờ mi mạn + khô mắt+ IOL .MT: teo thần kinh thị	ngứa cộm,nhìn mờ	120/80	70	1939	84	162	26.6728	M	0	32	100	3.4	1	0	0	0	0	0	0	0	0	0	0	0	0	0	0	0	1	1
22132034.44845	Viêm dạ dày H.p (-) - GERD - Polyp đại tràng (Sinh thiết hết) - Túi thừa đại tràng - Trĩ nội độ II - IBS - Đau đầu vận mạch - Rối loạn Lipid máu - Thiếu Kẽm - Thiếu Magne/ Tăng huyết áp - Đái tháo đường type 2 đang điều trị	Bệnh nhân thấy tức ngực, đau bụng, ợ hơi, ợ chua, đại tiện rối loạn phân lúc táo lúc lỏng, đại tiện ngày 1-2 lần, người mệt mỏi, ăn kém, hoa mắt, đau đầu , béo bụng BMI: 24.32, Xét nghiệm máu có Glucose: 8.31mmol/l, HbA1c: 9.6% , Magne máu: 0.47	162/93	54	1945	78	149	24.3232	F	0		104	3.3	0	0	0	0	0	0	0	0	0	0	0	0	0	0	0	0	1	1
22134520.44852	Viêm gan virus B mạn - IBS - Túi thừa manh tràng - Đau đầu vận mạch - Polyp xoang hàm trái - Rối loạn Lipid máu - Đái tháo đường type 2 ( Tư vấn theo dõi và kiểm tra định kỳ Viêm gan B)	Bệnh nhân thấy đau đầu, chóng mặt, trung tiện nhiều, đau bụng âm ỉ, đại tiện ngày 2-3 lần, phân rối loạn, người mệt mỏi, chán ăn, béo bụng BMi: 29.30, Xét nghiệm máu có Glucose: 9.21mmol/l, HbA1c: 7.1%	131/71	75	1989	34	160	29.2969	M	0		112	2.2	0	0	0	0	0	0	0	0	0	0	0	0	0	0	0	0	1	1
22135143.44854	Viêm gan nhiễm mỡ - Polyp túi mật - Nang gan - Nhân tuyến giáp - Đau đầu vận mạch - Loãng xương - Thiếu Vitamin D - Theo dõi viêm dạ dày - GERD - Viêm họng thanh quản mạn - Suy tĩnh mạch chi dưới nhẹ - Xơ vữa nhẹ động mạch cảnh - Tăng acid uric - Rối loạn Lipid máu - Tăng Calci máu - Viêm đường tiết niệu	Bệnh nhân thấy thỉnh thoảng ho có đờm, không đau bụng, không ợ hơi, ợ chua, đại tiểu tiện bình thường, đau mỏi khớp, người mệt mỏi, ăn kém, hoa mắt. Siêu âm tuyến giáp: Nhân tuyến giáp	121/53	59	1963	60	158	23.634	F	0		114	3.5	0	0	0	0	0	0	0	0	0	0	0	0	0	0	0	0	1	1
22136115.44857	Chảy máu mũi (P) chưa rõ nguyên nhân	Chảy máu mũi (P), nặng đầu	100/60	60	1991	32	160	23.4375	M	1	37.1	103	2.9	1	0	0	0	0	0	0	0	0	0	0	0	0	0	0	0	1	1
22136921.44860	Viêm dạ dày H.p (-) - GERD - IBS - Polyp đại tràng (Sinh thiết hết) - Túi thừa đại tràng - Trĩ nội độ I - Thoái hóa chất trắng dưới vỏ vùng trán hai bên - Viêm xoang hàm hai bên - Đau đầu vận mạch - Viêm họng thanh quản mạn - Nhân tuyến giáp - Viêm gan nhiễm mỡ - Rối loạn Lipid máu - đường máu - COPD/ Sau mắc Covid-19	Bệnh nhân thấy đau đầu 2 tuần nay, choáng váng, chóng mặt, buồn nôn, đau bụng thượng vị, nóng rát, đầy bụng, đại tiện rối loạn phân, chủ yếu phân lỏng nát, người mệt mỏi, ăn uống kém, hoa mắt	133/76	60	1970	53	166	21.7738	M	0		107	2.1	0	0	0	0	0	0	0	0	0	0	0	0	0	0	0	0	1	1
22136998.44860	Viêm dạ dày H.p (+) - IBS - Trĩ nội độ I - Thoái hóa cột sống cổ - Đau đầu vận mạch - Thiếu máu hồng cầu nhỏ - Tăng bạch cầu ưa acid	Bệnh nhân thấy đau bụng, đau xuyên sau lưng, nóng rát, đầy bụng, không ợ hơi, ợ chua, đại tiện phân lỏng ngày 1-2 lần, đau vai gáy, đau cột sống cổ, sốt, nóng bừng người, đau đầu, chóng mặt, người mệt mỏi, ăn kém, hoa mắt	108/70	45	1967	56	148	20.5442	F	0		107	3.2	0	0	0	0	0	0	0	0	0	0	0	0	0	0	0	0	1	1
22137976.44919	Nhồi máu não (T11/2022) - Tăng huyết áp - Tăng men gan - Rối loạn lipid máu - Hẹp nhẹ ĐM nội sọ	Bệnh nhân mệt, tê bì tay (P)	138/75	54	1971	52	158	21.6311	M	0	28.3	137.5		0	0	1	0	0	0	0	0	0	0	0	0	0	0	1	1	1	1
22138299.44864	Tăng huyết áp - Tai biến mạch máu não cũ (ổ nhồi máu não cũ đã dịch hóa trên phim MRI) - Rối loạn Lipid máu - Xơ vữa động mạch cảnh - Nang thận phải - Chóng mặt - Rối loạn tiền đình	chóng mặt, yếu chân, mất thăng bằng, huyết áp dao động, đo huyết áp cao nhất 180/100 mmHg, mệt mỏi, cảm giác sây sẩm mặt , mờ mắt (khám thêm CK mắt)	137/71	52	1959	64	160	20.3125	M	0	34.2	135.7		0	1	0	0	0	0	0	0	0	0	0	0	0	0	1	1	1	1
22138920.44866	Tăng huyết áp - Hẹp trung bình động mạch cảnh 50% (bên phải) - Tai biến mạch máu não cũ - Nang nhỏ thận trái - Phì đại, vôi nhẹ tuyến tiền liệt	mệt mỏi , chóng mặt, hoa mắt, mất ngủ (bệnh nhân không chụp sọ não )	126/68	55	1947	76	165	20.202	M	0	44.9	145.6	8	1	1	0	0	0	0	1	0	0	0	0	0	0	0	1	2	1	1
22141128.44870	Hội chứng ruột kích thích - Trĩ nội độ I - U lớn thận phải chưa loại trừ RCC - U gan theo dõi U máu - Xơ vữa động mạch cảnh - Đau đầu vận mạch - Rối loạn tiền đình - Viêm gan - Rối loạn Lipid máu - Rối loạn dung nạp đường(Đề nghị nhập viện phẫu thuật U lớn thận phải)	Bệnh nhân thấy đau bụng hạ sườn phải, không ợ hơi, ợ chua, đại tiện rối loạn phân, đau đầu, chóng mặt, người mệt mỏi, ăn kém, hoa mắt, béo bụng BMI: 24.65. Siêu âm ổ bụng: Thận P có khối tăng giảm âm không đồng nhất gồm phần tổ chức và phần dịch, ranh giới không rõ, KT 94x 82mm, gan có nốt tăng âm KT 14mm. Khám: tim nhịp không đều, Xét nghiệm máu có Glucose: 6.75mmol/l, HbA1c: 6.4%	136/81	60	1966	57	156	24.6548	F	0	37.5	120	6.38	1	0	0	0	0	0	0	0	0	0	0	0	0	0	0	0	1	1
22144440.44877	Rối loạn Lipid máu nặng - Hẹp 30 % động mạch cảnh trong trái - nghiện rượu - Chóng mặt/ Tăng huyết áp đang điều trị	huyết áp cao, đo 170/100 mmHg choáng váng, chóng mặt mệt mỏi, tức bụng	134/77	56	1949	74	166	20.3223	M	0	26.9	136.3		0	0	0	0	0	0	1	0	0	0	0	0	0	0	1	1	1	0
22145145.44904	Bệnh 3 thân mạch vành - Hẹp 70% RCA, 50%LAD, 55% LCX/Đái tháo đường type2 - Rối loạn Lipid máu (Đề nghị nhập viện chụp mạch vành qua da)	Đau bụng, ngực	139/77	76	1962	61	170	26.2976	M	0	32.6	135.6		0	1	0	0	0	0	0	0	0	0	0	0	0	0	1	1	1	1
22147975.44886	Tăng huyết áp - Xơ vữa động mạch cảnh - Hẹp 50 % động mạch thận - TD Suy vành (T âm V3-V6) - Rối loạn Lipid máu - Nhiễm khuẩn tiết niệu - Tổn thương mờ, xơ kẽ phổi 2 bên - TD Viêm phổi - Nhân tuyến giáp	mệt mỏi, choáng váng, chóng mặt, mệt mỏi, run tay,	134/87	48	1963	60	155	19.9792	F	1	38.3	158.3	6.9	1	1	0	0	0	0	1	0	1	0	0	0	0	0	1	3	1	1
22151020.44895	Loét hành tá tràng H.p(-) - GERD - Chóng mặt - Rối loạn tiền đình - Rối loạn giấc ngủ - Nhân tuyến giáp - Rối loạn Lipid máu - Thiếu Kẽm	Bệnh nhân thấy buồn nôn, chóng mặt, ngủ kém, đau bụng âm ỉ, ợ hơi, ợ chua, người mệt mỏi, ăn uống kém, hoa mắt, đại tiện bình thường, huyết áp lần 2: 170/90mmHg. Siêu âm tuyến giáp: Nhân tuyến giáp, huyết áp lần 2: 135/75mmHg	146/89	46	1962	61	147	21.2874	F	0		111		0	0	0	0	0	0	0	0	0	0	0	0	0	1	1	1	1	0
22151389.44896	Viêm dạ dày và hành tá tràng H.p(+) - GERD - Viêm trực tràng - Trĩ nội độ I - Đau đầu vận mạch - Viêm gan nhẹ - Rối loạn Lipid máu - Hồng cầu nhỏ	Bệnh nhân thấy đau bụng, ợ hơi, ợ chua, đại tiện phân lỏng ngày 2-3 lần, đau đầu, người mệt mỏi, chán ăn	101/60	47	1983	40	156	19.313	F	0		100	3.5	0	0	0	0	0	0	0	0	0	0	0	0	0	0	0	0	1	1
22151540.44896	Đau đầu vận mạch - Gan nhiễm mỡ - Theo dõi Viêm dạ dày - GERD/ Tăng huyết áp đang điều trị (Đề nghị nội soi dạ dày)	Bệnh nhân thấy đau nhức đầu 3 ngày nay, trào ngược, chậm tiêu, buồn nôn, nôn, ợ nóng, nóng vùng cổ, đại tiện bình thường, ăn uống kém	141/86	54	1955	68	148	24.653	F	0	32.1	95	3.6	1	0	0	0	0	0	0	0	0	0	0	0	0	0	0	0	1	1
22153807.44905	Đau đầu vận mạch - Rối loạn tiền đình - Thoái hóa chất trắng dưới vỏ vùng trán - đỉnh hai bên - Teo não dưới vỏ vùng trán - đỉnh hai bên - Viêm mũi xoang - Viêm họng cấp - Teo nhỏ thận (P)	Đau đầu vùng gáy, nôn, chóng mặt, mệt mỏi, chán ăn, tức hạ vị, chảy máu mũi	117/65	60	1958	65	150	26.6667	F	0	34.6	113	3.4	0	0	0	0	0	0	0	0	0	0	0	0	0	0	0	0	1	1
22153837.44905	Ù tai (T) TD rối loạn tuần hoàn tai trong .Viêm mũi xoang mạn tính /Polyp mũi (P)	ù tai (T)	110/70	47	1989	34	159	18.591	F	0	33.4	93	2.9	1	0	0	0	0	0	0	0	0	0	0	0	0	0	0	0	1	1
22154004.44906	Đau nửa đầu - Thoái hoá cột sống cổ, cột sống thắt lưng - Dày màng hoạt dịch khớp cổ chân (T) - Rối loạn lipid máu nhẹ ( chỉnh chế độ ăn)	Đau khớp vai (P), đau thắt lưng, đau cổ chân (P), đau cột sống cổ, đau đầu	114/58	57	1978	45	158	22.8329	F	0	25.6	142.8		1	0	0	1	0	0	0	0	0	0	0	0	0	0	1	1	1	1
22156605.44917	Viêm dạ dày và hành tá tràng H.p(+) - GERD - Ngoại tâm thu thất - Đau đầu vận mạch - Rối loạn tiền đình - Xơ vữa động mạch cảnh - Rối loạn Lipid máu - Đái tháo đường type 2 / Tăng huyết áp đang điều trị	Bệnh nhân thấy đau bụng, ợ hơi, ợ chua, đại tiện bình thường, chán ăn, mệt mỏi, hoa mắt, đau đầu, Xét nghiệm máu có Glucose: 7.1mmol/l, HbA1c: 6.5%	145/85	62	1950	73	158	24.8358	F	0		80	2.6	0	0	0	0	0	0	0	0	0	0	0	0	0	0	0	0	1	1
22156608.44917	Xơ gan - Loét dạ dày HP (+) (Đã ST) - Nang thận (P) - Rối loạn Lipid máu nặng - Rối loạn điện giải - Thiếu magie (Đề nghị nhập viện điều trị - bệnh nhân không đống ý)	Bệnh nhân thấy đau bụng thượng vị, đầy chướng bụng, không ợ hơi, ợ chua, không nôn, không sốt, đại tiện bình thường, mệt mỏi, ăn kém, da vàng, sao mạch nền cổ, gan to mấp mé bờ sườn (P), tuần hoàn bàng hệ, run tay chân	152/82	49	1969	54	165	17.9982	M	0		101	2.5	0	0	0	0	0	0	0	0	0	0	0	0	0	0	0	0	1	1
